# Supplementary material for: Conformational isomerism breaks the electrolyte solubility limit and stabilizes 4.9 V Ni-rich layered cathodes
Source: Nat Commun. 2024 Oct 22;15:9108. doi: 10.1038/s41467-024-53570-1 (PMC11496818; doi:10.1038/s41467-024-53570-1)
Supplement: Supplementary file 3 — Source Data [file 41467_2024_53570_MOESM3_ESM.xlsx]

## Sheet: Figure 1a
Year	Solvent/salt (Molar ratio)
2003	4.34
2010	4.42
2018	2.59
2018	3.23
2021	2.62
2014	4.56
2015	2.16
2018	1.71
2017	2.86
2021	2.16
2011	1
2020	1.79
2018	1.96
2021	1.48
2019	1.37
2016	1.1
2018	1.19
2016	2.64
2015	2.64
2016	2
2019	1
2014	2
2023	0.699

## Sheet: Figure 2c
DMC solvent			1M			5M			10M			17M
Raman shift (cm-1)	Raman intensity (a.u.)		Raman shift (cm-1)	Raman intensity (a.u.)		Raman shift (cm-1)	Raman intensity (a.u.)		Raman shift (cm-1)	Raman intensity (a.u.)		Raman shift (cm-1)	Raman intensity (a.u.)
820.592	0.2075		820.592	0.24165		820.592	0.61968		820.592	3.61667		823.592	5.23562
821.592	0.20959		821.592	0.24904		821.592	0.62171		821.592	3.61668		824.592	5.24157
822.592	0.21159		822.592	0.24693		822.592	0.61274		822.592	3.61505		825.592	5.23945
823.592	0.20794		823.592	0.24512		823.592	0.62407		823.592	3.6155		826.592	5.23105
824.592	0.20671		824.592	0.25041		824.592	0.61432		824.592	3.61589		827.592	5.23109
825.592	0.20942		825.592	0.24569		825.592	0.6181		825.592	3.61126		828.592	5.22894
826.592	0.20855		826.592	0.24812		826.592	0.61703		826.592	3.60644		829.592	5.22356
827.592	0.21355		827.592	0.24747		827.592	0.62165		827.592	3.6064		830.592	5.22309
828.592	0.2107		828.592	0.24796		828.592	0.62239		828.592	3.60093		831.592	5.22147
829.592	0.20756		829.592	0.24796		829.592	0.61944		829.592	3.59751		832.592	5.2144
830.592	0.21342		830.592	0.24661		830.592	0.62271		830.592	3.60182		833.592	5.21153
831.592	0.20824		831.592	0.24802		831.592	0.62388		831.592	3.60314		834.592	5.21183
832.592	0.20842		832.592	0.24706		832.592	0.62096		832.592	3.6047		835.592	5.2093
833.592	0.20842		833.592	0.24881		833.592	0.62972		833.592	3.60477		836.592	5.20334
834.592	0.21057		834.592	0.2477		834.592	0.62505		834.592	3.60632		837.592	5.21057
835.592	0.21173		835.592	0.24639		835.592	0.62551		835.592	3.60703		838.592	5.21029
836.592	0.21223		836.592	0.24669		836.592	0.63114		836.592	3.60261		839.592	5.21124
837.592	0.21239		837.592	0.24561		837.592	0.62703		837.592	3.60251		840.592	5.20595
838.592	0.21181		838.592	0.24567		838.592	0.63088		838.592	3.60104		841.592	5.20792
839.592	0.20836		839.592	0.24427		839.592	0.63191		839.592	3.6043		842.592	5.21022
840.592	0.20926		840.592	0.24441		840.592	0.62075		840.592	3.60223		843.592	5.20816
841.592	0.2133		841.592	0.24477		841.592	0.62883		841.592	3.60309		844.592	5.20786
842.592	0.20664		842.592	0.24777		842.592	0.61914		842.592	3.60105		845.592	5.208
843.592	0.21365		843.592	0.24517		843.592	0.6269		843.592	3.59609		846.592	5.20437
844.592	0.21158		844.592	0.24453		844.592	0.62698		844.592	3.59137		847.592	5.20271
845.592	0.21326		845.592	0.24435		845.592	0.62241		845.592	3.58802		848.592	5.19392
846.592	0.21367		846.592	0.24801		846.592	0.62365		846.592	3.57656		849.592	5.18976
847.592	0.21464		847.592	0.24624		847.592	0.62267		847.592	3.57436		850.592	5.18323
848.592	0.21332		848.592	0.24784		848.592	0.62409		848.592	3.57586		851.592	5.18964
849.592	0.21574		849.592	0.25008		849.592	0.62409		849.592	3.58194		852.592	5.19661
850.592	0.2157		850.592	0.25526		850.592	0.62619		850.592	3.5862		853.592	5.20241
851.592	0.21746		851.592	0.25612		851.592	0.62836		851.592	3.59492		854.592	5.20533
852.592	0.2196		852.592	0.25839		852.592	0.62842		852.592	3.60185		855.592	5.21635
853.592	0.22057		853.592	0.26369		853.592	0.62192		853.592	3.60573		856.592	5.2234
854.592	0.22027		854.592	0.26609		854.592	0.62627		854.592	3.60417		857.592	5.21769
855.592	0.2211		855.592	0.26579		855.592	0.63226		855.592	3.60853		858.592	5.221
856.592	0.21977		856.592	0.27022		856.592	0.62673		856.592	3.60661		859.592	5.22421
857.592	0.22062		857.592	0.27261		857.592	0.63111		857.592	3.6052		860.592	5.22231
858.592	0.21827		858.592	0.27347		858.592	0.63018		858.592	3.60772		861.592	5.21955
859.592	0.21738		859.592	0.27178		859.592	0.63962		859.592	3.61302		862.592	5.22113
860.592	0.21955		860.592	0.26937		860.592	0.63625		860.592	3.61151		863.592	5.21811
861.592	0.2174		861.592	0.27249		861.592	0.64431		861.592	3.61478		864.592	5.21042
862.592	0.21412		862.592	0.27151		862.592	0.64373		862.592	3.61818		865.592	5.21453
863.592	0.21394		863.592	0.2691		863.592	0.6505		863.592	3.61556		866.592	5.21601
864.592	0.21353		864.592	0.26924		864.592	0.6467		864.592	3.61355		867.592	5.21146
865.592	0.20756		865.592	0.27414		865.592	0.66597		865.592	3.6208		868.592	5.21706
866.592	0.21118		866.592	0.275		866.592	0.66469		866.592	3.62122		869.592	5.22152
867.592	0.2144		867.592	0.27481		867.592	0.67044		867.592	3.62061		870.592	5.22546
868.592	0.20968		868.592	0.27519		868.592	0.66836		868.592	3.62432		871.592	5.22746
869.592	0.21402		869.592	0.27501		869.592	0.68083		869.592	3.63005		872.592	5.23537
870.592	0.21275		870.592	0.2769		870.592	0.6774		870.592	3.63228		873.592	5.23735
871.592	0.21315		871.592	0.27369		871.592	0.68378		871.592	3.63545		874.592	5.23982
872.592	0.21307		872.592	0.27271		872.592	0.68226		872.592	3.63535		875.592	5.2384
873.592	0.21296		873.592	0.26631		873.592	0.66889		873.592	3.63167		876.592	5.23596
874.592	0.20989		874.592	0.2636		874.592	0.66369		874.592	3.62818		877.592	5.23255
875.592	0.21213		875.592	0.25948		875.592	0.65975		875.592	3.62164		878.592	5.21778
876.592	0.20797		876.592	0.25748		876.592	0.6621		876.592	3.61217		879.592	5.21035
877.592	0.21396		877.592	0.25538		877.592	0.64652		877.592	3.60404		880.592	5.19813
878.592	0.21298		878.592	0.25559		878.592	0.64249		878.592	3.59279		881.592	5.18613
879.592	0.21202		879.592	0.25211		879.592	0.63607		879.592	3.58641		882.592	5.17555
880.592	0.21464		880.592	0.2516		880.592	0.63359		880.592	3.58336		883.592	5.1743
881.592	0.21132		881.592	0.24945		881.592	0.62216		881.592	3.57235		884.592	5.1634
882.592	0.21579		882.592	0.24739		882.592	0.62571		882.592	3.56701		885.592	5.15009
883.592	0.21459		883.592	0.24928		883.592	0.62207		883.592	3.56349		886.592	5.14761
884.592	0.21508		884.592	0.24859		884.592	0.61979		884.592	3.55896		887.592	5.14628
885.592	0.21381		885.592	0.24896		885.592	0.62219		885.592	3.55356		888.592	5.13386
886.592	0.21576		886.592	0.24818		886.592	0.61722		886.592	3.55295		889.592	5.13091
887.592	0.21302		887.592	0.24708		887.592	0.61484		887.592	3.55309		890.592	5.1267
888.592	0.21507		888.592	0.24948		888.592	0.6132		888.592	3.54764		891.592	5.12762
889.592	0.21662		889.592	0.24929		889.592	0.61131		889.592	3.54822		892.592	5.12825
890.592	0.21658		890.592	0.25042		890.592	0.61787		890.592	3.55193		893.592	5.13225
891.592	0.21788		891.592	0.2518		891.592	0.61541		891.592	3.54529		894.592	5.12452
892.592	0.21823		892.592	0.2519		892.592	0.61307		892.592	3.54468		895.592	5.12083
893.592	0.22159		893.592	0.25417		893.592	0.6199		893.592	3.54428		896.592	5.11455
894.592	0.2226		894.592	0.25538		894.592	0.61188		894.592	3.54239		897.592	5.1268
895.592	0.22355		895.592	0.25866		895.592	0.61798		895.592	3.53787		898.592	5.11745
896.592	0.22229		896.592	0.25807		896.592	0.61267		896.592	3.5347		899.592	5.10832
897.592	0.224		897.592	0.26187		897.592	0.61829		897.592	3.53658		900.592	5.10781
898.592	0.22685		898.592	0.26293		898.592	0.61454		898.592	3.53399		901.592	5.10839
899.592	0.22629		899.592	0.2682		899.592	0.61322		899.592	3.53336		902.592	5.10478
900.592	0.2324		900.592	0.27427		900.592	0.61399		900.592	3.53443		903.592	5.10037
901.592	0.23466		901.592	0.28284		901.592	0.61657		901.592	3.5319		904.592	5.09869
902.592	0.23867		902.592	0.28739		902.592	0.61954		902.592	3.53048		905.592	5.0984
903.592	0.2432		903.592	0.29522		903.592	0.6155		903.592	3.53437		906.592	5.09206
904.592	0.25189		904.592	0.30365		904.592	0.62368		904.592	3.53808		907.592	5.10526
905.592	0.26068		905.592	0.32328		905.592	0.62293		905.592	3.5367		908.592	5.09632
906.592	0.27922		906.592	0.34316		906.592	0.62404		906.592	3.53681		909.592	5.08948
907.592	0.29588		907.592	0.38106		907.592	0.63091		907.592	3.54017		910.592	5.09138
908.592	0.31846		908.592	0.41694		908.592	0.63049		908.592	3.5371		911.592	5.09215
909.592	0.34306		909.592	0.46738		909.592	0.63665		909.592	3.53369		912.592	5.08834
910.592	0.35759		910.592	0.50915		910.592	0.66139		910.592	3.53545		913.592	5.08906
911.592	0.36813		911.592	0.55525		911.592	0.65482		911.592	3.53338		914.592	5.0944
912.592	0.36591		912.592	0.57211		912.592	0.65763		912.592	3.53021		915.592	5.10144
913.592	0.36		913.592	0.5745		913.592	0.66735		913.592	3.53262		916.592	5.09893
914.592	0.34098		914.592	0.54357		914.592	0.66906		914.592	3.5342		917.592	5.10036
915.592	0.31719		915.592	0.49242		915.592	0.66914		915.592	3.53432		918.592	5.10351
916.592	0.28959		916.592	0.43855		916.592	0.66041		916.592	3.53754		919.592	5.10074
917.592	0.26887		917.592	0.39693		917.592	0.66824		917.592	3.53766		920.592	5.10244
918.592	0.25722		918.592	0.36267		918.592	0.66688		918.592	3.53877		921.592	5.10306
919.592	0.24433		919.592	0.34312		919.592	0.6636		919.592	3.54059		922.592	5.10346
920.592	0.23739		920.592	0.33057		920.592	0.6663		920.592	3.54509		923.592	5.10492
921.592	0.23365		921.592	0.32067		921.592	0.67743		921.592	3.55081		924.592	5.11115
922.592	0.23005		922.592	0.3091		922.592	0.68146		922.592	3.55604		925.592	5.12089
923.592	0.22804		923.592	0.30816		923.592	0.69054		923.592	3.56137		926.592	5.12534
924.592	0.22242		924.592	0.30589		924.592	0.69889		924.592	3.57391		927.592	5.13313
925.592	0.22208		925.592	0.30697		925.592	0.71749		925.592	3.58613		928.592	5.14612
926.592	0.22446		926.592	0.31604		926.592	0.72485		926.592	3.60155		929.592	5.16065
927.592	0.21936		927.592	0.31386		927.592	0.75039		927.592	3.61311		930.592	5.175
928.592	0.22071		928.592	0.31773		928.592	0.76602		928.592	3.63248		931.592	5.19276
929.592	0.21878		929.592	0.31147		929.592	0.77941		929.592	3.64927		932.592	5.21249
930.592	0.21811		930.592	0.31336		930.592	0.79004		930.592	3.66534		933.592	5.22397
931.592	0.22106		931.592	0.31044		931.592	0.79271		931.592	3.6832		934.592	5.2395
932.592	0.22011		932.592	0.3056		932.592	0.79194		932.592	3.69136		935.592	5.25685
933.592	0.21873		933.592	0.29688		933.592	0.78015		933.592	3.69491		936.592	5.26324
934.592	0.21662		934.592	0.29515		934.592	0.78063		934.592	3.69341		937.592	5.26403
935.592	0.21574		935.592	0.28305		935.592	0.75475		935.592	3.68672		938.592	5.26138
936.592	0.21513		936.592	0.27645		936.592	0.73361		936.592	3.67299		939.592	5.25205
937.592	0.21664		937.592	0.27017		937.592	0.7152		937.592	3.65516		940.592	5.2324
938.592	0.21613		938.592	0.26698		938.592	0.69861		938.592	3.63765		941.592	5.21679
939.592	0.21561		939.592	0.26737		939.592	0.6837		939.592	3.61836		942.592	5.19815
940.592	0.21592		940.592	0.25856		940.592	0.66959		940.592	3.5946		943.592	5.17423
941.592	0.21592		941.592	0.25993		941.592	0.65906		941.592	3.57636		944.592	5.15177
942.592	0.21261		942.592	0.25884		942.592	0.65069		942.592	3.5594		945.592	5.13459
943.592	0.21533		943.592	0.25563		943.592	0.64402		943.592	3.54356		946.592	5.11383
944.592	0.21515		944.592	0.25406		944.592	0.63613		944.592	3.5286		947.592	5.09512
945.592	0.21515		945.592	0.25299		945.592	0.63031		945.592	3.52086		948.592	5.07653
946.592	0.21485		946.592	0.253		946.592	0.62915		946.592	3.51226		949.592	5.06416
947.592	0.21413		947.592	0.25133		947.592	0.6277		947.592	3.50476		950.592	5.0501
948.592	0.21517		948.592	0.25341		948.592	0.62682		948.592	3.49939		951.592	5.04518
949.592	0.2142		949.592	0.25035		949.592	0.62068		949.592	3.49474		952.592	5.03774
950.592	0.21425		950.592	0.2528		950.592	0.61652		950.592	3.48697		953.592	5.03167
951.592	0.21523		951.592	0.24839		951.592	0.61376		951.592	3.48455		954.592	5.02069
952.592	0.21608		952.592	0.25119		952.592	0.6149		952.592	3.4823		955.592	5.01781
953.592	0.21412		953.592	0.25031		953.592	0.61494		953.592	3.47786		956.592	5.01126
954.592	0.21571		954.592	0.25019		954.592	0.61762		954.592	3.47112		957.592	5.0059
955.592	0.21483		955.592	0.25025		955.592	0.61283		955.592	3.46742		958.592	4.99916
956.592	0.21652		956.592	0.25008		956.592	0.61684		956.592	3.4648		959.592	5.00427
957.592	0.21661		957.592	0.25104		957.592	0.60792		957.592	3.46013		960.592	4.99794
958.592	0.21651		958.592	0.25101		958.592	0.61413		958.592	3.45789		961.592	4.99524
959.592	0.21658		959.592	0.25075		959.592	0.61057		959.592	3.45646		962.592	4.98907
960.592	0.216		960.592	0.25165		960.592	0.61172		960.592	3.45524		963.592	4.98553
961.592	0.21732		961.592	0.24615		961.592	0.60907		961.592	3.45513		964.592	4.98109
962.592	0.21853		962.592	0.2512		962.592	0.60912		962.592	3.45662		965.592	4.9789
963.592	0.21538		963.592	0.24914		963.592	0.60908		963.592	3.4566		966.592	4.97434
964.592	0.21798		964.592	0.25241		964.592	0.60361		964.592	3.45312		967.592	4.974
965.592	0.21824		965.592	0.25257		965.592	0.60575		965.592	3.45173		968.592	4.96969
966.592	0.21928		966.592	0.25232		966.592	0.60578		966.592	3.44979		969.592	4.97009
967.592	0.21925		967.592	0.25308		967.592	0.6047		967.592	3.44708		970.592	4.96598
968.592	0.21905		968.592	0.24932		968.592	0.5966		968.592	3.44193		971.592	4.96058
969.592	0.22001		969.592	0.24976		969.592	0.60777		969.592	3.43994		972.592	4.95259
970.592	0.21893		970.592	0.25		970.592	0.60293		970.592	3.4344		973.592	4.95563
971.592	0.2154		971.592	0.24736		971.592	0.60104		971.592	3.42901		974.592	4.95351
972.592	0.2173		972.592	0.24945		972.592	0.59858		972.592	3.42727		975.592	4.95065
973.592	0.217		973.592	0.24613		973.592	0.60718		973.592	3.42703		976.592	4.94731
974.592	0.21639		974.592	0.25014		974.592	0.59723		974.592	3.42385		977.592	4.95201
975.592	0.21508		975.592	0.24556		975.592	0.5995		975.592	3.42446		978.592	4.94341
976.592	0.21626		976.592	0.24567		976.592	0.59544		976.592	3.4281		979.592	4.94115
977.592	0.21464		977.592	0.24524		977.592	0.59902		977.592	3.42902		980.592	4.93803
978.592	0.21596		978.592	0.244		978.592	0.60006		978.592	3.42663		981.592	4.93126
979.592	0.21298		979.592	0.23567		979.592	0.5987		979.592	3.4275		982.592	4.918
980.592	0.2112		980.592	0.24391		980.592	0.59875		980.592	3.42426		983.592	4.92197
981.592	0.21673		981.592	0.24245		981.592	0.59303		981.592	3.4194		984.592	4.91962
982.592	0.21401		982.592	0.24347		982.592	0.60079		982.592	3.41501		985.592	4.9164
983.592	0.21286		983.592	0.24184		983.592	0.60117		983.592	3.41315		986.592	4.91518
984.592	0.21436		984.592	0.24484		984.592	0.59651		984.592	3.40934		987.592	4.91497
985.592	0.21417		985.592	0.24202		985.592	0.59314		985.592	3.40486		988.592	4.90958
986.592	0.21234		986.592	0.24391		986.592	0.60249		986.592	3.40115		989.592	4.90732
987.592	0.21356		987.592	0.24021		987.592	0.59705		987.592	3.39926		990.592	4.90462
988.592	0.21368		988.592	0.24013		988.592	0.5992		988.592	3.39732		991.592	4.902
989.592	0.21136		989.592	0.24087		989.592	0.58304		989.592	3.39747		992.592	4.89471
990.592	0.21261		990.592	0.24142		990.592	0.59219		990.592	3.40108		993.592	4.89786
991.592	0.21374		991.592	0.24211		991.592	0.59394		991.592	3.40268		994.592	4.89987
992.592	0.21159		992.592	0.24218		992.592	0.59358		992.592	3.40181		995.592	4.89631
993.592	0.21271		993.592	0.24055		993.592	0.59637		993.592	3.40475		996.592	4.89467
994.592	0.21371		994.592	0.24323		994.592	0.58401		994.592	3.40396		997.592	4.888
995.592	0.21195		995.592	0.24137		995.592	0.59499		995.592	3.39853		998.592	4.89133
996.592	0.21302		996.592	0.24115		996.592	0.59132		996.592	3.3951		999.592	4.8868
997.592	0.20955		997.592	0.23911		997.592	0.595		997.592	3.39864		1000.59	4.88777
998.592	0.20992		998.592	0.23743		998.592	0.59673		998.592	3.39705		1001.59	4.89034
999.592	0.21444		999.592	0.24417		999.592	0.59429		999.592	3.39436		1002.59	4.89016
1000.59	0.21213		1000.59	0.24018		1000.59	0.5992		1000.59	3.39556		1003.59	4.88637

## Sheet: Figure 2d
Concentration (M)	Bounded ctDMC/cc-DMC
0	0
1	0.0959
5	0.3501
10	0.5916
17	0.8953

## Sheet: Figure 2e
DMC solvent			1M			5M			10M			17M
Raman shift (cm-1)	Raman intensity (a.u.)		Raman shift (cm-1)	Raman intensity (a.u.)		Raman shift (cm-1)	Raman intensity (a.u.)		Raman shift (cm-1)	Raman intensity (a.u.)		Raman shift (cm-1)	Raman intensity (a.u.)
650.592	0.20529		650.592	0.24609		650.592	0.62666		650.592	3.68868		652.592	3.39281
651.592	0.21254		651.592	0.243		651.592	0.62597		651.592	3.68429		653.592	3.39602
652.592	0.20991		652.592	0.2465		652.592	0.62564		652.592	3.68563		654.592	3.39377
653.592	0.21563		653.592	0.24564		653.592	0.62494		653.592	3.67834		655.592	3.39555
654.592	0.21329		654.592	0.24405		654.592	0.62514		654.592	3.67434		656.592	3.39702
655.592	0.21053		655.592	0.24328		655.592	0.62599		655.592	3.6704		657.592	3.40124
656.592	0.21542		656.592	0.24338		656.592	0.62629		656.592	3.66753		658.592	3.40039
657.592	0.20931		657.592	0.24466		657.592	0.62652		657.592	3.6648		659.592	3.3983
658.592	0.21049		658.592	0.24416		658.592	0.62617		658.592	3.6661		660.592	3.39717
659.592	0.21335		659.592	0.24637		659.592	0.62485		659.592	3.6622		661.592	3.40187
660.592	0.21204		660.592	0.24411		660.592	0.62535		660.592	3.6638		662.592	3.39992
661.592	0.211		661.592	0.24114		661.592	0.62449		661.592	3.66634		663.592	3.39475
662.592	0.21128		662.592	0.24415		662.592	0.62374		662.592	3.67327		664.592	3.39591
663.592	0.21421		663.592	0.24497		663.592	0.62303		663.592	3.66608		665.592	3.39316
664.592	0.20681		664.592	0.24472		664.592	0.62391		664.592	3.67161		666.592	3.38713
665.592	0.21056		665.592	0.24496		665.592	0.62438		665.592	3.6773		667.592	3.38591
666.592	0.21258		666.592	0.24409		666.592	0.62465		666.592	3.67504		668.592	3.39078
667.592	0.20793		667.592	0.24515		667.592	0.62538		667.592	3.67604		669.592	3.3875
668.592	0.21525		668.592	0.2367		668.592	0.62562		668.592	3.67569		670.592	3.38985
669.592	0.21063		669.592	0.24581		669.592	0.62472		669.592	3.67446		671.592	3.3944
670.592	0.21395		670.592	0.24647		670.592	0.62508		670.592	3.67235		672.592	3.39084
671.592	0.21281		671.592	0.2439		671.592	0.62461		671.592	3.67202		673.592	3.3896
672.592	0.21132		672.592	0.24491		672.592	0.62476		672.592	3.67151		674.592	3.38928
673.592	0.21106		673.592	0.24556		673.592	0.6249		673.592	3.66849		675.592	3.38832
674.592	0.21126		674.592	0.24755		674.592	0.6253		674.592	3.67173		676.592	3.38768
675.592	0.21816		675.592	0.24255		675.592	0.62517		675.592	3.67234		677.592	3.38973
676.592	0.21236		676.592	0.24424		676.592	0.62669		676.592	3.67475		678.592	3.39416
677.592	0.21431		677.592	0.24809		677.592	0.62725		677.592	3.67082		679.592	3.39377
678.592	0.21322		678.592	0.24615		678.592	0.62772		678.592	3.67309		680.592	3.3937
679.592	0.21534		679.592	0.24586		679.592	0.62794		679.592	3.67816		681.592	3.39671
680.592	0.21515		680.592	0.2484		680.592	0.62779		680.592	3.67639		682.592	3.39833
681.592	0.21613		681.592	0.24849		681.592	0.62913		681.592	3.67944		683.592	3.39593
682.592	0.21703		682.592	0.25147		682.592	0.62971		682.592	3.68244		684.592	3.39549
683.592	0.21851		683.592	0.25158		683.592	0.6309		683.592	3.68176		685.592	3.39835
684.592	0.21894		684.592	0.25659		684.592	0.63084		684.592	3.67986		686.592	3.39636
685.592	0.22131		685.592	0.25537		685.592	0.63389		685.592	3.68117		687.592	3.39498
686.592	0.22087		686.592	0.25994		686.592	0.6365		686.592	3.68451		688.592	3.39441
687.592	0.22259		687.592	0.26187		687.592	0.63515		687.592	3.67919		689.592	3.39649
688.592	0.22162		688.592	0.25971		688.592	0.63622		688.592	3.68512		690.592	3.39852
689.592	0.22089		689.592	0.2607		689.592	0.63595		689.592	3.68686		691.592	3.40369
690.592	0.21856		690.592	0.25561		690.592	0.63456		690.592	3.6865		692.592	3.40696
691.592	0.21577		691.592	0.25243		691.592	0.6336		691.592	3.68643		693.592	3.40791
692.592	0.21644		692.592	0.24946		692.592	0.63161		692.592	3.68485		694.592	3.4077
693.592	0.21513		693.592	0.24803		693.592	0.62925		693.592	3.68394		695.592	3.40876
694.592	0.21366		694.592	0.24753		694.592	0.62708		694.592	3.68039		696.592	3.40805
695.592	0.21373		695.592	0.24852		695.592	0.62733		695.592	3.6804		697.592	3.40611
696.592	0.21305		696.592	0.24767		696.592	0.62589		696.592	3.68256		698.592	3.40202
697.592	0.21307		697.592	0.2446		697.592	0.624		697.592	3.6792		699.592	3.40277
698.592	0.21355		698.592	0.24871		698.592	0.62553		698.592	3.68057		700.592	3.40154
699.592	0.20754		699.592	0.25059		699.592	0.62668		699.592	3.68067		701.592	3.39955
700.592	0.21234		700.592	0.24856		700.592	0.62761		700.592	3.68151		702.592	3.40142
701.592	0.2121		701.592	0.24951		701.592	0.62914		701.592	3.67745		703.592	3.40125
702.592	0.20901		702.592	0.25057		702.592	0.63167		702.592	3.67857		704.592	3.40062
703.592	0.2127		703.592	0.25229		703.592	0.63289		703.592	3.68299		705.592	3.4035
704.592	0.21291		704.592	0.25318		704.592	0.63445		704.592	3.68003		706.592	3.41153
705.592	0.20746		705.592	0.25509		705.592	0.63509		705.592	3.68262		707.592	3.40886
706.592	0.20979		706.592	0.25436		706.592	0.63582		706.592	3.68577		708.592	3.40842
707.592	0.2111		707.592	0.25937		707.592	0.637		707.592	3.685		709.592	3.41153
708.592	0.21219		708.592	0.26167		708.592	0.63733		708.592	3.68477		710.592	3.41263
709.592	0.20833		709.592	0.26734		709.592	0.64015		709.592	3.68476		711.592	3.41406
710.592	0.21129		710.592	0.26882		710.592	0.64217		710.592	3.68549		712.592	3.41376
711.592	0.21171		711.592	0.27136		711.592	0.64613		711.592	3.68234		713.592	3.41481
712.592	0.20696		712.592	0.2784		712.592	0.65061		712.592	3.68353		714.592	3.41647
713.592	0.21668		713.592	0.28638		713.592	0.65563		713.592	3.68651		715.592	3.41545
714.592	0.20966		714.592	0.2829		714.592	0.65879		714.592	3.68686		716.592	3.42168
715.592	0.21221		715.592	0.28901		715.592	0.6646		715.592	3.69161		717.592	3.41925
716.592	0.20558		716.592	0.29264		716.592	0.67156		716.592	3.69679		718.592	3.4226
717.592	0.21043		717.592	0.29685		717.592	0.67832		717.592	3.70189		719.592	3.42853
718.592	0.21205		718.592	0.29931		718.592	0.68704		718.592	3.70478		720.592	3.43642
719.592	0.20851		719.592	0.30572		719.592	0.69645		719.592	3.70844		721.592	3.44067
720.592	0.21118		720.592	0.30559		720.592	0.70629		720.592	3.71443		722.592	3.44327
721.592	0.2106		721.592	0.30792		721.592	0.71546		721.592	3.71612		723.592	3.44814
722.592	0.20921		722.592	0.30617		722.592	0.72608		722.592	3.71714		724.592	3.45186
723.592	0.21042		723.592	0.31025		723.592	0.73817		723.592	3.72308		725.592	3.4562
724.592	0.21084		724.592	0.31385		724.592	0.74949		724.592	3.73016		726.592	3.46443
725.592	0.20782		725.592	0.30928		725.592	0.76303		725.592	3.73513		727.592	3.47267
726.592	0.20938		726.592	0.31365		726.592	0.77502		726.592	3.74354		728.592	3.48036
727.592	0.20762		727.592	0.30887		727.592	0.78772		727.592	3.75728		729.592	3.4933
728.592	0.21201		728.592	0.30688		728.592	0.79956		728.592	3.76609		730.592	3.5056
729.592	0.20824		729.592	0.30692		729.592	0.80813		729.592	3.78034		731.592	3.51716
730.592	0.20966		730.592	0.2987		730.592	0.81806		730.592	3.80194		732.592	3.52994
731.592	0.20831		731.592	0.29638		731.592	0.82632		731.592	3.82492		733.592	3.5486
732.592	0.20842		732.592	0.29052		732.592	0.83499		732.592	3.84497		734.592	3.5677
733.592	0.20842		733.592	0.28775		733.592	0.84175		733.592	3.86771		735.592	3.58962
734.592	0.2105		734.592	0.28432		734.592	0.8487		734.592	3.89423		736.592	3.61153
735.592	0.20758		735.592	0.28071		735.592	0.85189		735.592	3.91964		737.592	3.64654
736.592	0.20946		736.592	0.27939		736.592	0.85177		736.592	3.94555		738.592	3.68058
737.592	0.20767		737.592	0.27606		737.592	0.8506		737.592	3.97592		739.592	3.71481
738.592	0.20994		738.592	0.2704		738.592	0.8447		738.592	3.99849		740.592	3.74459
739.592	0.20961		739.592	0.2714		739.592	0.83792		739.592	4.02283		741.592	3.7758
740.592	0.21097		740.592	0.27183		740.592	0.83144		740.592	4.04737		742.592	3.8039
741.592	0.20961		741.592	0.26739		741.592	0.82439		741.592	4.07438		743.592	3.83591
742.592	0.20764		742.592	0.26443		742.592	0.81458		742.592	4.08668		744.592	3.86285
743.592	0.20994		743.592	0.26135		743.592	0.80369		743.592	4.0965		745.592	3.88923
744.592	0.21353		744.592	0.26243		744.592	0.79579		744.592	4.11167		746.592	3.91494
745.592	0.20705		745.592	0.25468		745.592	0.78554		745.592	4.11972		747.592	3.94481
746.592	0.21539		746.592	0.2551		746.592	0.77414		746.592	4.12356		748.592	3.96566
747.592	0.20816		747.592	0.25891		747.592	0.76454		747.592	4.12792		749.592	3.97794
748.592	0.21082		748.592	0.25507		748.592	0.75411		748.592	4.1261		750.592	3.98697
749.592	0.20647		749.592	0.25534		749.592	0.74491		749.592	4.11772		751.592	3.99133
750.592	0.20842		750.592	0.25358		750.592	0.73581		750.592	4.10953		752.592	3.98885
751.592	0.21209		751.592	0.25178		751.592	0.72789		751.592	4.10121		753.592	3.97992
752.592	0.20581		752.592	0.24993		752.592	0.7185		752.592	4.08247		754.592	3.96963
753.592	0.21023		753.592	0.25025		753.592	0.70845		753.592	4.0619		755.592	3.95273
754.592	0.20966		754.592	0.25025		754.592	0.70055		754.592	4.04326		756.592	3.93166
755.592	0.20763		755.592	0.24814		755.592	0.69261		755.592	4.01977		757.592	3.90547
756.592	0.20842		756.592	0.2499		756.592	0.68494		756.592	3.99426		758.592	3.87777
757.592	0.20842		757.592	0.24787		757.592	0.67972		757.592	3.96712		759.592	3.84174
758.592	0.20842		758.592	0.2475		758.592	0.67514		758.592	3.94096		760.592	3.81483
759.592	0.21237		759.592	0.2486		759.592	0.6706		759.592	3.91423		761.592	3.78585
760.592	0.20962		760.592	0.24605		760.592	0.6665		760.592	3.88608		762.592	3.75724
761.592	0.20863		761.592	0.24664		761.592	0.66299		761.592	3.86268		763.592	3.72278
762.592	0.21471		762.592	0.2436		762.592	0.65839		762.592	3.84217		764.592	3.69426
763.592	0.21085		763.592	0.24658		763.592	0.65381		763.592	3.8201		765.592	3.66402
764.592	0.20805		764.592	0.24562		764.592	0.65009		764.592	3.80175		766.592	3.63593
765.592	0.20949		765.592	0.24342		765.592	0.64764		765.592	3.78801		767.592	3.61066
766.592	0.21046		766.592	0.24584		766.592	0.64529		766.592	3.77184		768.592	3.58943
767.592	0.20839		767.592	0.24415		767.592	0.6438		767.592	3.75693		769.592	3.56546
768.592	0.21065		768.592	0.24429		768.592	0.64314		768.592	3.7449		770.592	3.55142
769.592	0.21007		769.592	0.24383		769.592	0.64209		769.592	3.73077		771.592	3.53709
770.592	0.21229		770.592	0.24356		770.592	0.64043		770.592	3.71749		772.592	3.52118
771.592	0.20393		771.592	0.24467		771.592	0.63803		771.592	3.7086		773.592	3.50372
772.592	0.21062		772.592	0.24319		772.592	0.63593		772.592	3.70324		774.592	3.49124
773.592	0.20826		773.592	0.24338		773.592	0.63352		773.592	3.69299		775.592	3.47718
774.592	0.21037		774.592	0.24636		774.592	0.6319		774.592	3.68566		776.592	3.4648
775.592	0.21152		775.592	0.24481		775.592	0.63119		775.592	3.68261		777.592	3.45133
776.592	0.20915		776.592	0.24052		776.592	0.63014		776.592	3.67554		778.592	3.44251
777.592	0.21222		777.592	0.24481		777.592	0.62933		777.592	3.66984		779.592	3.43402
778.592	0.20513		778.592	0.24467		778.592	0.62866		778.592	3.66459		780.592	3.42813
779.592	0.21092		779.592	0.24325		779.592	0.62863		779.592	3.65911		781.592	3.41838
780.592	0.21253		780.592	0.24426		780.592	0.62749		780.592	3.6551		782.592	3.41449
781.592	0.21146		781.592	0.24392		781.592	0.62649		781.592	3.64973		783.592	3.40824
782.592	0.21139		782.592	0.24331		782.592	0.62676		782.592	3.64928		784.592	3.41067
783.592	0.21288		783.592	0.24338		783.592	0.62506		783.592	3.64504		785.592	3.40994
784.592	0.21143		784.592	0.24338		784.592	0.62453		784.592	3.64472		786.592	3.40866
785.592	0.21162		785.592	0.24512		785.592	0.6254		785.592	3.64678		787.592	3.40683
786.592	0.20994		786.592	0.24333		786.592	0.62371		786.592	3.64409		788.592	3.40604
787.592	0.20759		787.592	0.24389		787.592	0.62295		787.592	3.64383		789.592	3.40573
788.592	0.21293		788.592	0.24467		788.592	0.6226		788.592	3.64278		790.592	3.40093
789.592	0.21361		789.592	0.24487		789.592	0.62447		789.592	3.6455		791.592	3.39687
790.592	0.21234		790.592	0.24362		790.592	0.62546		790.592	3.64538		792.592	3.39787
791.592	0.21143		791.592	0.24484		791.592	0.62556		791.592	3.64539		793.592	3.39309
792.592	0.21034		792.592	0.24614		792.592	0.62678		792.592	3.6448		794.592	3.39547
793.592	0.21584		793.592	0.24597		793.592	0.62673		793.592	3.64617		795.592	3.3925
794.592	0.21049		794.592	0.24558		794.592	0.62693		794.592	3.64485		796.592	3.39398
795.592	0.21285		795.592	0.24567		795.592	0.62779		795.592	3.6438		797.592	3.39044
796.592	0.21275		796.592	0.24672		796.592	0.62618		796.592	3.64122		798.592	3.38706
797.592	0.2132		797.592	0.24472		797.592	0.62593		797.592	3.64041		799.592	3.38739
798.592	0.21303		798.592	0.24364		798.592	0.62607		798.592	3.63765		800.592	3.38363
799.592	0.20703		799.592	0.24459		799.592	0.62802		799.592	3.6369		801.592	3.38291
800.592	0.21105		800.592	0.24212		800.592	0.62786		800.592	3.63609		802.592	3.38123

## Sheet: Figure 2f
Ct/cc-0.1			Ct/cc-0.35			Ct/cc-0.59			Ct/cc-0.90
SSIP	0.523		SSIP	0.054		SSIP	0.082		SSIP	0
CIP	0.424		CIP	0.442		CIP	0.154		CIP	0.086
AGG-Ⅰ	0.053		AGG-Ⅰ	0.478		AGG-Ⅰ	0.453		AGG-Ⅰ	0.477
AGG-Ⅱ	0		AGG-Ⅱ	0.026		AGG-Ⅱ	0.311		AGG-Ⅱ	0.437

## Sheet: Figure 3a
	298K		363K		333K
Chemical shift (ppm)	Intensity (a.u.)	Chemical shift (ppm)	Intensity (a.u.)	Chemical shift (ppm)	Intensity (a.u.)
-3.82169	484.769	-3.82169	552.906	2.50073	3034.04
-3.82138	473.095	-3.82138	534.281	2.5008	3046.55
-3.82108	520.838	-3.82108	512.156	2.50088	3053.89
-3.82077	534.415	-3.82077	512	2.50096	3054.27
-3.82047	716.13	-3.82047	492.719	2.50103	3047.41
-3.82016	715.657	-3.82016	516	2.50111	3034.12
-3.81986	466.018	-3.81986	524.344	2.50118	3016.29
-3.81955	529.846	-3.81955	548.656	2.50126	2996.52
-3.81925	452.507	-3.81925	535.812	2.50134	2977.41
-3.81894	489.128	-3.81894	517.562	2.50141	2961.85
-3.81864	755.469	-3.81864	497.875	2.50149	2952.23
-3.81833	905.946	-3.81833	436.062	2.50157	2950.38
-3.81803	225.15	-3.81803	363.969	2.50164	2957.15
-3.81772	444.668	-3.81772	379.125	2.50172	2971.84
-3.81742	329.539	-3.81742	437.469	2.50179	2992.06
-3.81711	1181.79	-3.81711	482.406	2.50187	3014.19
-3.81681	404.225	-3.81681	499.562	2.50195	3033.96
-3.8165	499.383	-3.8165	525.562	2.50202	3047.74
-3.81619	-134.247	-3.81619	552.688	2.5021	3053.44
-3.81589	793.495	-3.81589	565.438	2.50218	3051.34
-3.81558	498.95	-3.81558	577.875	2.50225	3043.82
-3.81528	434.741	-3.81528	532.531	2.50233	3034.54
-3.81497	441.595	-3.81497	536.281	2.5024	3027.27
-3.81467	-20.7463	-3.81467	527.531	2.50248	3024.59
-3.81436	290.081	-3.81436	467.5	2.50256	3027.23
-3.81406	830.865	-3.81406	479.25	2.50263	3034.17
-3.81375	319.651	-3.81375	439.688	2.50271	3043.04
-3.81345	739.817	-3.81345	394.812	2.50279	3051.25
-3.81314	479.661	-3.81314	483.375	2.50286	3056.62
-3.81284	1028.64	-3.81284	478.094	2.50294	3058.1
-3.81253	-82.9591	-3.81253	453.031	2.50301	3055.59
-3.81223	447.753	-3.81223	412.344	2.50309	3049.85
-3.81192	620.316	-3.81192	402.125	2.50317	3042.21
-3.81162	649.846	-3.81162	428.094	2.50324	3033.96
-3.81131	104.493	-3.81131	405.844	2.50332	3026.61
-3.81101	122.22	-3.81101	430.781	2.5034	3021.78
-3.8107	287.586	-3.8107	520.406	2.50347	3020.87
-3.8104	242.68	-3.8104	549.469	2.50355	3024.96
-3.81009	767.51	-3.81009	560.656	2.50363	3034.41
-3.80979	486.738	-3.80979	540.562	2.5037	3048.61
-3.80948	851.073	-3.80948	483.5	2.50378	3065.74
-3.80918	583.274	-3.80918	514.281	2.50385	3083.28
-3.80887	372.528	-3.80887	557.75	2.50393	3098.55
-3.80857	-187.374	-3.80857	570.594	2.50401	3109.45
-3.80826	761.325	-3.80826	545.188	2.50408	3114.98
-3.80796	343.129	-3.80796	458.594	2.50416	3115.39
-3.80765	189.58	-3.80765	428.625	2.50424	3111.72
-3.80735	167.481	-3.80735	477.688	2.50431	3105.36
-3.80704	677.815	-3.80704	563.625	2.50439	3097.4
-3.80674	618.346	-3.80674	530.344	2.50446	3088.36
-3.80643	425.55	-3.80643	494.25	2.50454	3078.33
-3.80613	968.723	-3.80613	474.531	2.50462	3067.47
-3.80582	392.382	-3.80582	456.75	2.50469	3056.54
-3.80552	841.107	-3.80552	451.031	2.50477	3047
-3.80521	695.488	-3.80521	461.531	2.50485	3040.81
-3.80491	314.438	-3.80491	508.875	2.50492	3039.78
-3.8046	266.512	-3.8046	544.594	2.505	3044.98
-3.8043	814.32	-3.8043	547.281	2.50507	3056.04
-3.80399	398.185	-3.80399	536.938	2.50515	3071.07
-3.80369	505.397	-3.80369	529.375	2.50523	3087.41
-3.80338	445.6	-3.80338	542.594	2.5053	3102.19
-3.80308	393.419	-3.80308	578.75	2.50538	3113.54
-3.80277	618.031	-3.80277	502.062	2.50546	3120.68
-3.80247	-118.793	-3.80247	459.344	2.50553	3124.35
-3.80216	558.155	-3.80216	507.875	2.50561	3125.63
-3.80186	583.09	-3.80186	527.531	2.50568	3125.59
-3.80155	707.568	-3.80155	525.25	2.50576	3124.14
-3.80125	228.866	-3.80125	452.406	2.50584	3120.35
-3.80094	567.898	-3.80094	425.844	2.50591	3112.51
-3.80064	562.791	-3.80064	455.531	2.50599	3099.3
-3.80033	635.14	-3.80033	462.031	2.50607	3080.68
-3.80002	334.594	-3.80002	458.062	2.50614	3058.19
-3.79972	402.138	-3.79972	501.062	2.50622	3035.11
-3.79941	573.479	-3.79941	498	2.50629	3015.1
-3.79911	223.141	-3.79911	482.219	2.50637	3001.56
-3.7988	490.257	-3.7988	514.375	2.50645	2996.19
-3.7985	822.067	-3.7985	555.125	2.50652	2998.59
-3.79819	524.41	-3.79819	541.969	2.5066	3006.63
-3.79789	235.392	-3.79789	465.219	2.50668	3017.16
-3.79758	269.873	-3.79758	479.406	2.50675	3027.31
-3.79728	140.616	-3.79728	531.875	2.50683	3035.11
-3.79697	512.001	-3.79697	536.438	2.5069	3040.03
-3.79667	571.732	-3.79667	539.031	2.50698	3042.46
-3.79636	588.461	-3.79636	466.844	2.50706	3043.2
-3.79606	123.099	-3.79606	440.25	2.50713	3042.75
-3.79575	165.708	-3.79575	442.344	2.50721	3041.14
-3.79545	439.639	-3.79545	423.156	2.50729	3038
-3.79514	-71.4961	-3.79514	466.188	2.50736	3033.34
-3.79484	449.329	-3.79484	483.844	2.50744	3027.93
-3.79453	147.759	-3.79453	437.656	2.50752	3023.43
-3.79423	213.215	-3.79423	411.781	2.50759	3021.74
-3.79392	953.833	-3.79392	439.625	2.50767	3024.34
-3.79362	770.32	-3.79362	435.094	2.50774	3031.23
-3.79331	34.9668	-3.79331	447.156	2.50782	3040.69
-3.79301	188.07	-3.79301	566.688	2.5079	3049.52
-3.7927	433.796	-3.7927	592.25	2.50797	3054.35
-3.7924	352.11	-3.7924	493.531	2.50805	3052.66
-3.79209	432.535	-3.79209	473.938	2.50813	3043.82
-3.79179	486.594	-3.79179	485.094	2.5082	3029.46
-3.79148	277.436	-3.79148	423.562	2.50828	3012.45
-3.79118	212.545	-3.79118	377.625	2.50835	2995.99
-3.79087	767.523	-3.79087	428.781	2.50843	2982.08
-3.79057	128.549	-3.79057	488.219	2.50851	2970.93
-3.79026	-2.61299	-3.79026	491.688	2.50858	2961.48
-3.78996	354.854	-3.78996	487.875	2.50866	2952.19
-3.78965	318.417	-3.78965	504.062	2.50874	2942.16
-3.78935	-245.752	-3.78935	506.938	2.50881	2931.93
-3.78904	128.982	-3.78904	511.844	2.50889	2923.34
-3.78874	667.678	-3.78874	555.781	2.50896	2918.68
-3.78843	141.81	-3.78843	575.844	2.50904	2919.09
-3.78813	211.337	-3.78813	561.312	2.50912	2923.92
-3.78782	657.922	-3.78782	538.969	2.50919	2930.52
-3.78752	475.288	-3.78752	479.656	2.50927	2935.06
-3.78721	509.835	-3.78721	456	2.50935	2933.99
-3.78691	770.267	-3.78691	450.906	2.50942	2925.61
-3.7866	559.81	-3.7866	407.75	2.5095	2910.55
-3.7863	492.437	-3.7863	328.25	2.50957	2891.68
-3.78599	466.215	-3.78599	384.25	2.50965	2872.82
-3.78569	74.6343	-3.78569	458.438	2.50973	2857.1
-3.78538	242.548	-3.78538	520.031	2.5098	2845.99
-3.78508	469.721	-3.78508	507.938	2.50988	2838.85
-3.78477	332.9	-3.78477	427.781	2.50996	2833.82
-3.78446	30.6993	-3.78446	451	2.51003	2828.99
-3.78416	715.841	-3.78416	468.344	2.51011	2823.29
-3.78385	234.342	-3.78385	542.406	2.51018	2817.35
-3.78355	897.673	-3.78355	507.188	2.51026	2812.97
-3.78324	314.097	-3.78324	417.219	2.51034	2812.35
-3.78294	372.751	-3.78294	386.375	2.51041	2816.94
-3.78263	406.812	-3.78263	434.531	2.51049	2827.01
-3.78233	420.849	-3.78233	465.625	2.51057	2841.66
-3.78202	436.448	-3.78202	477.5	2.51064	2859.28
-3.78172	305.352	-3.78172	407.125	2.51072	2878.56
-3.78141	333.701	-3.78141	369.969	2.51079	2898.58
-3.78111	380.787	-3.78111	426.25	2.51087	2919.42
-3.7808	271.357	-3.7808	433.438	2.51095	2940.84
-3.7805	512.907	-3.7805	440.688	2.51102	2962.51
-3.78019	104.362	-3.78019	451.219	2.5111	2982.98
-3.77989	274.968	-3.77989	405.812	2.51118	3000.07
-3.77958	335.5	-3.77958	328.125	2.51125	3011.51
-3.77928	608.997	-3.77928	307.938	2.51133	3015.55
-3.77897	242.456	-3.77897	376.656	2.5114	3011.75
-3.77867	154.429	-3.77867	404.906	2.51148	3000.94
-3.77836	179.968	-3.77836	368.812	2.51156	2985.05
-3.77806	301.872	-3.77806	399.438	2.51163	2966.6
-3.77775	222.117	-3.77775	430.438	2.51171	2947.94
-3.77745	365.07	-3.77745	447.125	2.51179	2930.9
-3.77714	804.499	-3.77714	413.156	2.51186	2916.74
-3.77684	785.722	-3.77684	434.062	2.51194	2906.3
-3.77653	-91.3889	-3.77653	414.906	2.51202	2900.06
-3.77623	578.705	-3.77623	372.719	2.51209	2897.75
-3.77592	394.811	-3.77592	357.469	2.51217	2898.74
-3.77562	193.374	-3.77562	433.125	2.51224	2901.47
-3.77531	573.86	-3.77531	472.188	2.51232	2903.9
-3.77501	234.906	-3.77501	453.188	2.5124	2903.78
-3.7747	111.938	-3.7747	442.625	2.51247	2899.57
-3.7744	500.118	-3.7744	436.75	2.51255	2890.82
-3.77409	695.252	-3.77409	509.062	2.51263	2878.52
-3.77379	465.808	-3.77379	523.531	2.5127	2864.73
-3.77348	345.282	-3.77348	520.438	2.51278	2852.1
-3.77318	522.217	-3.77318	505.75	2.51285	2842.98
-3.77287	791.512	-3.77287	460.594	2.51293	2838.81
-3.77257	172.024	-3.77257	471.812	2.51301	2840.3
-3.77226	160.824	-3.77226	429.062	2.51308	2847.35
-3.77196	929.725	-3.77196	387.062	2.51316	2859.78
-3.77165	198.128	-3.77165	411.531	2.51324	2877.16
-3.77135	23.4381	-3.77135	439.25	2.51331	2899.07
-3.77104	385.593	-3.77104	483.438	2.51339	2924.46
-3.77074	-124.137	-3.77074	526.5	2.51346	2951.33
-3.77043	768.442	-3.77043	573.062	2.51354	2976.83
-3.77013	505.83	-3.77013	517.844	2.51362	2997.6
-3.76982	624.255	-3.76982	465.344	2.51369	3010.76
-3.76952	523.583	-3.76952	499.469	2.51377	3014.85
-3.76921	361.433	-3.76921	511.969	2.51385	3010.39
-3.76891	419.772	-3.76891	515.656	2.51392	2999.66
-3.7686	-81.9874	-3.7686	535.25	2.514	2985.75
-3.76829	521.797	-3.76829	463.188	2.51407	2971.47
-3.76799	38.7484	-3.76799	428.781	2.51415	2957.97
-3.76768	542.766	-3.76768	447.906	2.51423	2945.05
-3.76738	54.2031	-3.76738	438.438	2.5143	2931.1
-3.76707	528.375	-3.76707	438.094	2.51438	2914.63
-3.76677	725.058	-3.76677	468.406	2.51446	2895.28
-3.76646	216.957	-3.76646	503.906	2.51453	2874.47
-3.76616	778.513	-3.76616	481.75	2.51461	2855.16
-3.76585	557.433	-3.76585	499.125	2.51468	2840.63
-3.76555	844.652	-3.76555	491.969	2.51476	2833.4
-3.76524	355.222	-3.76524	521.281	2.51484	2834.02
-3.76494	531.592	-3.76494	575.188	2.51491	2840.96
-3.76463	472.321	-3.76463	575.5	2.51499	2851.36
-3.76433	238.347	-3.76433	561.562	2.51507	2862.21
-3.76402	581.948	-3.76402	502.812	2.51514	2871.58
-3.76372	531.08	-3.76372	441.969	2.51522	2879.34
-3.76341	272.302	-3.76341	462.188	2.51529	2887.14
-3.76311	666.969	-3.76311	529.969	2.51537	2897.55
-3.7628	135.258	-3.7628	528.344	2.51545	2912.86
-3.7625	-167.323	-3.7625	483	2.51552	2934.24
-3.76219	30.6731	-3.76219	378.781	2.5156	2961.23
-3.76189	64.5238	-3.76189	345.906	2.51568	2991.65
-3.76158	365.74	-3.76158	340.688	2.51575	3022.28
-3.76128	390.596	-3.76128	469	2.51583	3049.6
-3.76097	265.671	-3.76097	550.719	2.51591	3070.61
-3.76067	-389.585	-3.76067	480.5	2.51598	3083.28
-3.76036	55.3586	-3.76036	404.219	2.51606	3086.79
-3.76006	452.625	-3.76006	380.344	2.51613	3081.92
-3.75975	113.383	-3.75975	380.312	2.51621	3070.49
-3.75945	497.269	-3.75945	352.125	2.51629	3055.22
-3.75914	386.735	-3.75914	354.75	2.51636	3039.08
-3.75884	264.595	-3.75884	449.375	2.51644	3024.26
-3.75853	-126.251	-3.75853	494.219	2.51652	3011.92
-3.75823	45.0511	-3.75823	485.344	2.51659	3001.64
-3.75792	562.2	-3.75792	467	2.51667	2991.9
-3.75762	131.411	-3.75762	493.562	2.51674	2980.67
-3.75731	217.18	-3.75731	455	2.51682	2966.68
-3.75701	245.621	-3.75701	458.062	2.5169	2950.34
-3.7567	280.929	-3.7567	465.438	2.51697	2933.66
-3.7564	231.309	-3.7564	467.062	2.51705	2920
-3.75609	122.272	-3.75609	385.125	2.51713	2912.78
-3.75579	215.276	-3.75579	352.906	2.5172	2913.89
-3.75548	24.2916	-3.75548	364.344	2.51728	2923.01
-3.75518	243.349	-3.75518	366.656	2.51735	2937.62
-3.75487	230.429	-3.75487	417.281	2.51743	2953.6
-3.75457	294.493	-3.75457	504.562	2.51751	2967.26
-3.75426	341.487	-3.75426	443.344	2.51758	2976.26
-3.75396	332.112	-3.75396	349.562	2.51766	2980.8
-3.75365	49.6074	-3.75365	359.062	2.51774	2982.82
-3.75335	204.26	-3.75335	358.188	2.51781	2985.34
-3.75304	427.664	-3.75304	393.656	2.51789	2990.54
-3.75273	396.19	-3.75273	379.375	2.51796	2998.75
-3.75243	648.297	-3.75243	420.938	2.51804	3008.62
-3.75212	390.714	-3.75212	443.844	2.51812	3017.53
-3.75182	-36.1879	-3.75182	438.469	2.51819	3022.94
-3.75151	75.9605	-3.75151	361.625	2.51827	3024.01
-3.75121	297.749	-3.75121	300.562	2.51835	3021.7
-3.7509	572.678	-3.7509	336.344	2.51842	3018.56
-3.7506	152.354	-3.7506	371.812	2.5185	3017.41
-3.75029	23.2674	-3.75029	367.594	2.51857	3020.01
-3.74999	562.843	-3.74999	439.188	2.51865	3026.12
-3.74968	83.4318	-3.74968	438.031	2.51873	3033.5
-3.74938	-52.0759	-3.74938	378.406	2.5188	3038.99
-3.74907	261.509	-3.74907	367.906	2.51888	3039.57
-3.74877	-296.751	-3.74877	418.688	2.51896	3034.12
-3.74846	442.212	-3.74846	430.188	2.51903	3023.76
-3.74816	297.447	-3.74816	491.875	2.51911	3011.34
-3.74785	209.144	-3.74785	470.906	2.51918	3000.32
-3.74755	250.821	-3.74755	416.625	2.51926	2993.39
-3.74724	476.969	-3.74724	350.5	2.51934	2991.49
-3.74694	-184.354	-3.74694	336.469	2.51941	2993.47
-3.74663	41.8866	-3.74663	341.719	2.51949	2997.14
-3.74633	180.953	-3.74633	416.594	2.51957	3000.03
-3.74602	93.0434	-3.74602	451.906	2.51964	3000.69
-3.74572	512.172	-3.74572	452.25	2.51972	2999.33
-3.74541	66.8216	-3.74541	483.781	2.5198	2997.27
-3.74511	-108.327	-3.74511	477.062	2.51987	2996.36
-3.7448	69.474	-3.7448	413.438	2.51995	2997.72
-3.7445	675.635	-3.7445	486.25	2.52002	3000.86
-3.74419	460.516	-3.74419	543.281	2.5201	3004.12
-3.74389	83.4975	-3.74389	488.125	2.52018	3004.98
-3.74358	865.635	-3.74358	497.25	2.52025	3001.64
-3.74328	449.972	-3.74328	495.906	2.52033	2993.72
-3.74297	223.299	-3.74297	501.562	2.52041	2982.9
-3.74267	572.166	-3.74267	563.812	2.52048	2971.96
-3.74236	247.958	-3.74236	619.281	2.52056	2964.12
-3.74206	-42.0836	-3.74206	538.531	2.52063	2961.15
-3.74175	144.266	-3.74175	473.125	2.52071	2962.68
-3.74145	164.513	-3.74145	492.031	2.52079	2966.1
-3.74114	418.498	-3.74114	519.844	2.52086	2967.47
-3.74084	-472.675	-3.74084	515.312	2.52094	2963.42
-3.74053	253.591	-3.74053	463.031	2.52102	2952.4
-3.74023	41.5058	-3.74023	403.594	2.52109	2936.1
-3.73992	-378.135	-3.73992	408.031	2.52117	2918.47
-3.73962	164.776	-3.73962	380.594	2.52124	2904.89
-3.73931	-186.389	-3.73931	361.594	2.52132	2899.86
-3.73901	-113.606	-3.73901	421.938	2.5214	2905.3
-3.7387	194.464	-3.7387	406.594	2.52147	2919.75
-3.7384	721.631	-3.7384	384	2.52155	2938.86
-3.73809	-75.6454	-3.73809	418.906	2.52163	2957.1
-3.73779	432.614	-3.73779	463.031	2.5217	2969.61
-3.73748	20.5231	-3.73748	444.438	2.52178	2974.15
-3.73718	472.334	-3.73718	375.094	2.52185	2971.51
-3.73687	504.176	-3.73687	335.469	2.52193	2965.11
-3.73656	348.434	-3.73656	365.219	2.52201	2959.33
-3.73626	376.861	-3.73626	350.031	2.52208	2957.68
-3.73595	-1.81202	-3.73595	356.844	2.52216	2961.56
-3.73565	-161.664	-3.73565	373.438	2.52224	2969.82
-3.73534	73.3344	-3.73534	366.375	2.52231	2979.48
-3.73504	367.04	-3.73504	395.906	2.52239	2987.11
-3.73473	661.559	-3.73473	480.906	2.52246	2990.12
-3.73443	385.764	-3.73443	504.25	2.52254	2987.77
-3.73412	-123.178	-3.73412	540.719	2.52262	2981.09
-3.73382	297.474	-3.73382	553.969	2.52269	2972.34
-3.73351	108.813	-3.73351	494.625	2.52277	2964.12
-3.73321	-22.5452	-3.73321	483.188	2.52285	2958.3
-3.7329	262.73	-3.7329	470.812	2.52292	2955.83
-3.7326	91.2576	-3.7326	431.062	2.523	2956.2
-3.73229	-207.897	-3.73229	430.312	2.52307	2958.14
-3.73199	87.8962	-3.73199	431.594	2.52315	2959.66
-3.73168	-65.3772	-3.73168	406.75	2.52323	2959.13
-3.73138	-190.039	-3.73138	378.812	2.5233	2954.96
-3.73107	95.9321	-3.73107	314.531	2.52338	2946.66
-3.73077	314.793	-3.73077	273.188	2.52346	2934.57
-3.73046	360.212	-3.73046	304.656	2.52353	2920
-3.73016	-83.0641	-3.73016	374.875	2.52361	2905.14
-3.72985	194.766	-3.72985	406.469	2.52369	2892.14
-3.72955	-176.003	-3.72955	469.812	2.52376	2882.73
-3.72924	293.81	-3.72924	440.438	2.52384	2877.11
-3.72894	-160.311	-3.72894	396.344	2.52391	2874.1
-3.72863	-283.897	-3.72863	321.906	2.52399	2871.42
-3.72833	-199.336	-3.72833	268.344	2.52407	2866.59
-3.72802	210.129	-3.72802	285.688	2.52414	2858.21
-3.72772	222.59	-3.72772	306.156	2.52422	2846.82
-3.72741	600.462	-3.72741	365.844	2.5243	2834.93
-3.72711	1326.45	-3.72711	492.438	2.52437	2826.02
-3.7268	38.6433	-3.7268	503.375	2.52445	2823
-3.7265	-115.536	-3.7265	455.406	2.52452	2827.05
-3.72619	66.9923	-3.72619	405.75	2.5246	2836.71
-3.72589	-597.022	-3.72589	390.938	2.52468	2848.63
-3.72558	550.028	-3.72558	451.344	2.52475	2859.24
-3.72528	-69.2376	-3.72528	480.781	2.52483	2866.59
-3.72497	-232.661	-3.72497	466.281	2.52491	2871.34
-3.72467	-73.4263	-3.72467	397.781	2.52498	2876.99
-3.72436	-203.669	-3.72436	435.406	2.52506	2888.05
-3.72406	222.747	-3.72406	465.219	2.52513	2907.66
-3.72375	61.2542	-3.72375	489.25	2.52521	2935.72
-3.72345	276.688	-3.72345	544.875	2.52529	2968
-3.72314	160.167	-3.72314	550.938	2.52536	2997.35
-3.72284	26.0774	-3.72284	530.125	2.52544	3016.33
-3.72253	247.656	-3.72253	506.156	2.52552	3020.3
-3.72223	296.2	-3.72223	532.25	2.52559	3009.07
-3.72192	216.011	-3.72192	480.594	2.52567	2987.44
-3.72162	291.066	-3.72162	403.406	2.52574	2963.21
-3.72131	146.052	-3.72131	439.375	2.52582	2944.27
-3.721	56.2121	-3.721	444.75	2.5259	2935.6
-3.7207	291.512	-3.7207	348.844	2.52597	2937.91
-3.72039	-164.303	-3.72039	330.75	2.52605	2947.86
-3.72009	-84.3509	-3.72009	351.812	2.52613	2959.87
-3.71978	246.002	-3.71978	420.344	2.5262	2968.87
-3.71948	-217.942	-3.71948	430.094	2.52628	2971.92
-3.71917	-389.9	-3.71917	401.031	2.52635	2968.99
-3.71887	-41.8078	-3.71887	454.25	2.52643	2961.69
-3.71856	-179.718	-3.71856	431.844	2.52651	2952.15
-3.71826	27.3904	-3.71826	447.812	2.52658	2941.42
-3.71795	746.514	-3.71795	511.719	2.52666	2929.37
-3.71765	284.947	-3.71765	483.531	2.52674	2915.25
-3.71734	-6.17138	-3.71734	437.125	2.52681	2899.36
-3.71704	170.304	-3.71704	407	2.52689	2883.76
-3.71673	456.827	-3.71673	424.094	2.52696	2872.53
-3.71643	-235.103	-3.71643	476.531	2.52704	2870.22
-3.71612	29.9246	-3.71612	468.688	2.52712	2880.09
-3.71582	-242.719	-3.71582	473.188	2.52719	2902.29
-3.71551	4.84519	-3.71551	529.219	2.52727	2933.25
-3.71521	156.188	-3.71521	487.25	2.52735	2966.89
-3.7149	123.533	-3.7149	445.625	2.52742	2996.23
-3.7146	67.7014	-3.7146	392.375	2.5275	3016.13
-3.71429	272.013	-3.71429	431.062	2.52758	3024.67
-3.71399	355.892	-3.71399	483.562	2.52765	3023.19
-3.71368	-230.967	-3.71368	408.219	2.52773	3015.34
-3.71338	221.566	-3.71338	393.719	2.5278	3005.23
-3.71307	128.772	-3.71307	414.031	2.52788	2995.9
-3.71277	285.131	-3.71277	381.781	2.52796	2988.56
-3.71246	21.5867	-3.71246	362.188	2.52803	2983.19
-3.71216	17.7263	-3.71216	388.656	2.52811	2979.48
-3.71185	-364.282	-3.71185	471.594	2.52819	2977.49
-3.71155	-178.012	-3.71155	483.781	2.52826	2978.28
-3.71124	63.8672	-3.71124	422.031	2.52834	2982.86
-3.71094	-16.8334	-3.71094	352.562	2.52841	2991.49
-3.71063	84.0227	-3.71063	370.25	2.52849	3002.71
-3.71033	-402.348	-3.71033	301.938	2.52857	3013.65
-3.71002	-346.661	-3.71002	230.969	2.52864	3020.59
-3.70972	273.274	-3.70972	317.875	2.52872	3020.79
-3.70941	-126.513	-3.70941	351.719	2.5288	3013.61
-3.70911	-283.463	-3.70911	336.375	2.52887	3000.77
-3.7088	119.607	-3.7088	351.75	2.52895	2985.71
-3.7085	-145.631	-3.7085	365.938	2.52902	2971.88
-3.70819	-130.676	-3.70819	418.875	2.5291	2961.52
-3.70789	24.7774	-3.70789	457.688	2.52918	2954.63
-3.70758	-201.844	-3.70758	464.562	2.52925	2949.3
-3.70728	-144.87	-3.70728	519.781	2.52933	2943.24
-3.70697	367.959	-3.70697	533.25	2.52941	2935.11
-3.70667	254.392	-3.70667	512.75	2.52948	2925.53
-3.70636	13.3276	-3.70636	400.812	2.52956	2916.86
-3.70606	118.241	-3.70606	410.531	2.52963	2912.16
-3.70575	59.8624	-3.70575	477.438	2.52971	2913.52
-3.70544	11.4105	-3.70544	439.438	2.52979	2920.78
-3.70514	-450.931	-3.70514	358.906	2.52986	2931.47
-3.70483	-110.021	-3.70483	403.719	2.52994	2941.87
-3.70453	-158.027	-3.70453	477.062	2.53002	2948.23
-3.70422	-146.761	-3.70422	496.312	2.53009	2948.85
-3.70392	-17.6475	-3.70392	517.938	2.53017	2944.35
-3.70361	33.1416	-3.70361	526.812	2.53024	2937.42
-3.70331	-144.318	-3.70331	478.938	2.53032	2931.18
-3.703	265.501	-3.703	457	2.5304	2927.68
-3.7027	217.009	-3.7027	463.219	2.53047	2926.97
-3.70239	607.684	-3.70239	470.625	2.53055	2927.22
-3.70209	505.449	-3.70209	556.594	2.53063	2925.78
-3.70178	-385.094	-3.70178	573.75	2.5307	2920.82
-3.70148	-107.172	-3.70148	554.25	2.53078	2912.45
-3.70117	-144.187	-3.70117	516.875	2.53085	2902.54
-3.70087	143.202	-3.70087	412.781	2.53093	2894.12
-3.70056	408.742	-3.70056	332.094	2.53101	2889.37
-3.70026	-159.405	-3.70026	388.719	2.53108	2888.51
-3.69995	8.33793	-3.69995	467.656	2.53116	2889.13
-3.69965	-351.283	-3.69965	486.188	2.53124	2887.19
-3.69934	249.284	-3.69934	465	2.53131	2878.72
-3.69904	594.777	-3.69904	494.438	2.53139	2861.8
-3.69873	24.8562	-3.69873	518.406	2.53147	2837.53
-3.69843	378.542	-3.69843	582.125	2.53154	2810.33
-3.69812	-220.765	-3.69812	584.281	2.53162	2786.02
-3.69782	-561.976	-3.69782	513.719	2.53169	2770.01
-3.69751	-20.1161	-3.69751	404.938	2.53177	2765.05
-3.69721	21.3503	-3.69721	405.438	2.53185	2770.29
-3.6969	814.99	-3.6969	521.062	2.53192	2781.93
-3.6966	148.953	-3.6966	512.719	2.532	2794.52
-3.69629	-208.002	-3.69629	467.812	2.53208	2803.52
-3.69599	-302.765	-3.69599	385.656	2.53215	2806.49
-3.69568	-193.584	-3.69568	373.219	2.53223	2804.14
-3.69538	-238.806	-3.69538	456.969	2.5323	2799.35
-3.69507	55.5949	-3.69507	497.438	2.53238	2795.64
-3.69477	39.3524	-3.69477	430.219	2.53246	2795.51
-3.69446	-472.163	-3.69446	433.125	2.53253	2799.15
-3.69416	281.914	-3.69416	437.25	2.53261	2804.55
-3.69385	-2.38977	-3.69385	399.719	2.53269	2808.47
-3.69355	-321.713	-3.69355	410.281	2.53276	2808.18
-3.69324	-247.696	-3.69324	441.906	2.53284	2802.74
-3.69294	432.312	-3.69294	454.281	2.53291	2793.57
-3.69263	250.716	-3.69263	490.344	2.53299	2784.2
-3.69233	-124.386	-3.69233	535.75	2.53307	2778.43
-3.69202	-281.087	-3.69202	574.781	2.53314	2779.13
-3.69172	281.848	-3.69172	503.281	2.53322	2786.72
-3.69141	140.721	-3.69141	436.719	2.5333	2799.15
-3.69111	-286.707	-3.69111	432.531	2.53337	2812.56
-3.6908	-149.164	-3.6908	501.219	2.53345	2822.92
-3.6905	723.535	-3.6905	592.562	2.53352	2827.63
-3.69019	-345.676	-3.69019	574.906	2.5336	2826.26
-3.68989	21.7837	-3.68989	566.781	2.53368	2820.77
-3.68958	-129.271	-3.68958	570.031	2.53375	2814.54
-3.68927	-113.514	-3.68927	615.969	2.53383	2810.91
-3.68897	-50.1589	-3.68897	585.844	2.53391	2812.06
-3.68866	308.805	-3.68866	558.969	2.53398	2818.21
-3.68836	-53.8355	-3.68836	539.219	2.53406	2828.08
-3.68805	-434.715	-3.68805	481.875	2.53413	2839.35
-3.68775	9.28333	-3.68775	439.188	2.53421	2849.75
-3.68744	15.1396	-3.68744	448.719	2.53429	2857.76
-3.68714	-509.205	-3.68714	448.312	2.53436	2862.63
-3.68683	-62.6198	-3.68683	406.25	2.53444	2864.36
-3.68653	-56.4222	-3.68653	407.688	2.53452	2862.92
-3.68622	-547.296	-3.68622	510.062	2.53459	2858.25
-3.68592	125.371	-3.68592	530.875	2.53467	2850.29
-3.68561	411.277	-3.68561	516.062	2.53474	2839.51
-3.68531	-337.023	-3.68531	454.281	2.53482	2827.09
-3.685	-839.807	-3.685	391.062	2.5349	2815.16
-3.6847	-61.333	-3.6847	437.156	2.53497	2806.33
-3.68439	55.8707	-3.68439	476.094	2.53505	2802.49
-3.68409	353.922	-3.68409	549.344	2.53513	2804.22
-3.68378	-240.579	-3.68378	503.875	2.5352	2810.08
-3.68348	198.548	-3.68348	412.719	2.53528	2816.81
-3.68317	-660.338	-3.68317	412	2.53536	2820.86
-3.68287	-401.941	-3.68287	435.844	2.53543	2819.54
-3.68256	206.544	-3.68256	419.875	2.53551	2812.44
-3.68226	-198.889	-3.68226	432.844	2.53558	2801.7
-3.68195	24.5805	-3.68195	497.281	2.53566	2791.43
-3.68165	-179.128	-3.68165	442.5	2.53574	2786.02
-3.68134	79.9391	-3.68134	382.344	2.53581	2788.46
-3.68104	-434.583	-3.68104	463.625	2.53589	2799.06
-3.68073	-155.059	-3.68073	497.156	2.53597	2815.24
-3.68043	6.94609	-3.68043	473.031	2.53604	2832.54
-3.68012	-382.809	-3.68012	472.438	2.53612	2846.24
-3.67982	1.32619	-3.67982	439.25	2.53619	2853.17
-3.67951	132.422	-3.67951	408.281	2.53627	2852.39
-3.67921	-226.529	-3.67921	403.594	2.53635	2845.46
-3.6789	-17.3718	-3.6789	421.062	2.53642	2835.39
-3.6786	-521.771	-3.6786	447.938	2.5365	2825.27
-3.67829	362.851	-3.67829	467.375	2.53658	2817.27
-3.67799	30.9488	-3.67799	548.75	2.53665	2812.19
-3.67768	-297.71	-3.67768	666.938	2.53673	2809.71
-3.67738	180.126	-3.67738	646	2.5368	2809.38
-3.67707	52.2073	-3.67707	529.312	2.53688	2810.79
-3.67677	-94.0151	-3.67677	531.312	2.53696	2814
-3.67646	196.014	-3.67646	546.5	2.53703	2819.12
-3.67616	46.7712	-3.67616	455.906	2.53711	2825.52
-3.67585	-210.602	-3.67585	361.562	2.53719	2831.96
-3.67555	-383.492	-3.67555	450.281	2.53726	2836.25
-3.67524	615.26	-3.67524	495.312	2.53734	2836.42
-3.67494	-680.283	-3.67494	440.094	2.53741	2831.55
-3.67463	-640.694	-3.67463	357.781	2.53749	2822.63
-3.67433	61.5168	-3.67433	318.094	2.53757	2812.39
-3.67402	-506.053	-3.67402	360.25	2.53764	2804.51
-3.67371	-163.857	-3.67371	468.875	2.53772	2802.16
-3.67341	49.8831	-3.67341	534.406	2.5378	2806.66
-3.6731	75.0807	-3.6731	535.062	2.53787	2816.73
-3.6728	-529.294	-3.6728	532.844	2.53795	2829.03
-3.67249	-197.721	-3.67249	538.75	2.53802	2839.35
-3.67219	-115.667	-3.67219	596.281	2.5381	2844.38
-3.67188	378.791	-3.67188	475.75	2.53818	2842.77
-3.67158	-316.946	-3.67158	433.312	2.53825	2835.88
-3.67127	-252.672	-3.67127	424.312	2.53833	2826.76
-3.67097	-24.1209	-3.67097	409.312	2.53841	2818.79
-3.67066	-392.29	-3.67066	426.875	2.53848	2814.25
-3.67036	-314.557	-3.67036	389.562	2.53856	2813.34
-3.67005	-199.454	-3.67005	370.719	2.53863	2814.67
-3.66975	-271.068	-3.66975	370.406	2.53871	2815.7
-3.66944	-13.7215	-3.66944	394.594	2.53879	2814.38
-3.66914	-408.27	-3.66914	359.719	2.53886	2810
-3.66883	-424.447	-3.66883	280.406	2.53894	2803.36
-3.66853	-323.564	-3.66853	189.906	2.53902	2796.26
-3.66822	-85.1913	-3.66822	191.656	2.53909	2790.6
-3.66792	-260.183	-3.66792	248.75	2.53917	2787.42
-3.66761	-198.823	-3.66761	317.562	2.53925	2786.68
-3.66731	-27.8237	-3.66731	399.781	2.53932	2787.84
-3.667	-659.405	-3.667	413.781	2.5394	2790.15
-3.6667	-542.491	-3.6667	434.812	2.53947	2793.7
-3.66639	-95.9059	-3.66639	486.25	2.53955	2799.56
-3.66609	9.76916	-3.66609	474.844	2.53963	2808.72
-3.66578	296.384	-3.66578	413.219	2.5397	2821.76
-3.66548	-253.959	-3.66548	430.438	2.53978	2837.53
-3.66517	-361.577	-3.66517	475.781	2.53986	2853.26
-3.66487	0.36766	-3.66487	442.031	2.53993	2865.02
-3.66456	-366.633	-3.66456	420.719	2.54001	2869.6
-3.66426	222.34	-3.66426	434.688	2.54008	2865.64
-3.66395	-211.232	-3.66395	518.25	2.54016	2854.45
-3.66365	123.48	-3.66365	504.25	2.54024	2839.97
-3.66334	-45.3793	-3.66334	533.969	2.54031	2827.13
-3.66304	-126.408	-3.66304	559.094	2.54039	2820.4
-3.66273	45.0905	-3.66273	555.094	2.54047	2821.6
-3.66243	-74.2141	-3.66243	568.906	2.54054	2829.65
-3.66212	-360.908	-3.66212	505.969	2.54062	2840.92
-3.66182	-548.911	-3.66182	425.531	2.54069	2850.82
-3.66151	-450.629	-3.66151	351.094	2.54077	2855.98
-3.66121	-214.79	-3.66121	369.844	2.54085	2855.16
-3.6609	-920.954	-3.6609	456.125	2.54092	2850.04
-3.6606	105.294	-3.6606	486.656	2.541	2844.26
-3.66029	-593.227	-3.66029	420.438	2.54108	2841.66
-3.65999	-7.73392	-3.65999	384.469	2.54115	2845.08
-3.65968	-855.051	-3.65968	435.969	2.54123	2855.16
-3.65938	36.096	-3.65938	434.969	2.5413	2870.18
-3.65907	336.301	-3.65907	445.312	2.54138	2887.31
-3.65877	120.316	-3.65877	458.875	2.54146	2903.45
-3.65846	137.018	-3.65846	462.594	2.54153	2916.53
-3.65816	-142.047	-3.65816	520.375	2.54161	2925.65
-3.65785	-564.931	-3.65785	523.938	2.54169	2930.94
-3.65754	224.428	-3.65754	532.906	2.54176	2932.92
-3.65724	-508.377	-3.65724	421.719	2.54184	2931.97
-3.65693	296.646	-3.65693	385.531	2.54191	2928.05
-3.65663	143.504	-3.65663	449.938	2.54199	2920.95
-3.65632	-369.246	-3.65632	494.719	2.54207	2910.96
-3.65602	-452.152	-3.65602	509.344	2.54214	2899.07
-3.65571	-696.473	-3.65571	600.094	2.54222	2886.9
-3.65541	-324.812	-3.65541	656.844	2.5423	2876.37
-3.6551	-323.656	-3.6551	632	2.54237	2869.15
-3.6548	-563.644	-3.6548	533.344	2.54245	2865.89
-3.65449	-372.502	-3.65449	447.406	2.54252	2866.26
-3.65419	-178.471	-3.65419	502.656	2.5426	2869.23
-3.65388	-347.029	-3.65388	487.562	2.54268	2873.69
-3.65358	-102.694	-3.65358	451.688	2.54275	2878.85
-3.65327	-53.4021	-3.65327	473.344	2.54283	2884.58
-3.65297	-101.145	-3.65297	449.438	2.54291	2890.98
-3.65266	139.408	-3.65266	444.156	2.54298	2897.88
-3.65236	58.8645	-3.65236	476.812	2.54306	2904.27
-3.65205	-492.752	-3.65205	500.469	2.54314	2908.57
-3.65175	-372.594	-3.65175	560.844	2.54321	2908.98
-3.65144	-357.743	-3.65144	630.375	2.54329	2904.15
-3.65114	-402.492	-3.65114	606.531	2.54336	2894.28
-3.65083	-394.863	-3.65083	552.812	2.54344	2881.24
-3.65053	-118.845	-3.65053	540.094	2.54352	2867.87
-3.65022	-358.111	-3.65022	511.375	2.54359	2857.51
-3.64992	-608.761	-3.64992	503.562	2.54367	2852.51
-3.64961	-109.64	-3.64961	525.25	2.54375	2853.79
-3.64931	-370.322	-3.64931	606.312	2.54382	2860.6
-3.649	-19.4989	-3.649	563.969	2.5439	2871.13
-3.6487	-649.177	-3.6487	494.906	2.54397	2883.51
-3.64839	77.116	-3.64839	475.031	2.54405	2896.1
-3.64809	-190.118	-3.64809	501.812	2.54413	2907.91
-3.64778	-348.302	-3.64778	480.438	2.5442	2917.94
-3.64748	-239.029	-3.64748	432.438	2.54428	2924.7
-3.64717	266.131	-3.64717	412.156	2.54436	2925.94
-3.64687	99.7794	-3.64687	424.062	2.54443	2919.09
-3.64656	-456.59	-3.64656	435.062	2.54451	2902.33
-3.64626	-74.096	-3.64626	467.656	2.54458	2876
-3.64595	193.282	-3.64595	422.031	2.54466	2843.35
-3.64565	-345.387	-3.64565	397.75	2.54474	2810.37
-3.64534	-251.136	-3.64534	376.344	2.54481	2784.41
-3.64504	-784.054	-3.64504	433.312	2.54489	2771.95
-3.64473	-134.654	-3.64473	490.625	2.54497	2776.44
-3.64443	-44.2895	-3.64443	537.062	2.54504	2797
-3.64412	-211.087	-3.64412	580.531	2.54512	2828.7
-3.64382	-485.74	-3.64382	572.719	2.54519	2864.11
-3.64351	-150.976	-3.64351	541.594	2.54527	2895.73
-3.64321	-452.835	-3.64321	527.844	2.54535	2918.35
-3.6429	-765.54	-3.6429	541.531	2.54542	2930.28
-3.6426	9.11263	-3.6426	559.031	2.5455	2933.12
-3.64229	-496.73	-3.64229	491.719	2.54558	2930.52
-3.64198	-33.5355	-3.64198	427.875	2.54565	2926.36
-3.64168	-447.162	-3.64168	474.688	2.54573	2923.38
-3.64137	-239.594	-3.64137	538.344	2.5458	2922.6
-3.64107	-59.5604	-3.64107	595.406	2.54588	2923.51
-3.64076	-444.156	-3.64076	623.375	2.54596	2925.03
-3.64046	-260.445	-3.64046	645.688	2.54603	2926.19
-3.64015	-730.389	-3.64015	645.938	2.54611	2926.44
-3.63985	-1100.17	-3.63985	593.125	2.54619	2925.41
-3.63954	-651.068	-3.63954	511.094	2.54626	2922.43
-3.63924	146.327	-3.63924	521.719	2.54634	2916.45
-3.63893	-636.663	-3.63893	675.562	2.54641	2906.25
-3.63863	-20.917	-3.63863	647.156	2.54649	2891.27
-3.63832	-252.173	-3.63832	527.625	2.54657	2872.33
-3.63802	-210.602	-3.63802	462.906	2.54664	2851.98
-3.63771	546.246	-3.63771	408.188	2.54672	2833.9
-3.63741	-110.599	-3.63741	372.625	2.5468	2821.64
-3.6371	-89.1042	-3.6371	431.469	2.54687	2817.18
-3.6368	-1083.62	-3.6368	524.438	2.54695	2820.07
-3.63649	46.2985	-3.63649	591.781	2.54702	2827.42
-3.63619	-371.819	-3.63619	612.281	2.5471	2835.34
-3.63588	-181.228	-3.63588	609.375	2.54718	2840.63
-3.63558	-299.246	-3.63558	552.406	2.54725	2842.73
-3.63527	-529.294	-3.63527	583.625	2.54733	2844.05
-3.63497	-198.377	-3.63497	564.906	2.54741	2849.38
-3.63466	-223.102	-3.63466	528.719	2.54748	2863.66
-3.63436	-279.117	-3.63436	546.75	2.54756	2889.79
-3.63405	-533.562	-3.63405	617.156	2.54764	2927.26
-3.63375	-174.9	-3.63375	612.156	2.54771	2971.55
-3.63344	-335.303	-3.63344	605.938	2.54779	3015.88
-3.63314	-197.392	-3.63314	539.781	2.54786	3053.32
-3.63283	212.847	-3.63283	437.75	2.54794	3079.11
-3.63253	-700.491	-3.63253	399.281	2.54802	3092.16
-3.63222	3.821	-3.63222	454.25	2.54809	3094.63
-3.63192	11.6862	-3.63192	498.25	2.54817	3091.12
-3.63161	31.0276	-3.63161	531.031	2.54825	3086.3
-3.63131	-261.837	-3.63131	495.5	2.54832	3083.45
-3.631	171.184	-3.631	425.969	2.5484	3083.7
-3.6307	-74.3586	-3.6307	488.156	2.54847	3086.13
-3.63039	-74.201	-3.63039	532.156	2.54855	3088.94
-3.63009	270.779	-3.63009	480.219	2.54863	3090.51
-3.62978	15.7436	-3.62978	359.875	2.5487	3090.13
-3.62948	-868.668	-3.62948	335.5	2.54878	3088.11
-3.62917	-206.111	-3.62917	302.281	2.54886	3085.39
-3.62887	-942.987	-3.62887	344.406	2.54893	3082.91
-3.62856	-1.19489	-3.62856	435.719	2.54901	3081.3
-3.62826	-522.073	-3.62826	510.656	2.54908	3080.72
-3.62795	-247.604	-3.62795	553.406	2.54916	3081.01
-3.62765	408.23	-3.62765	511.469	2.54924	3082.13
-3.62734	-883.072	-3.62734	453.812	2.54931	3083.98
-3.62704	-202.172	-3.62704	437	2.54939	3086.5
-3.62673	63.6703	-3.62673	455.062	2.54947	3089.56
-3.62642	-482.234	-3.62642	515.406	2.54954	3092.53
-3.62612	-782.846	-3.62612	534.562	2.54962	3094.92
-3.62581	-438.221	-3.62581	495.375	2.54969	3096.49
-3.62551	-212.611	-3.62551	481.406	2.54977	3097.56
-3.6252	-640.34	-3.6252	546.188	2.54985	3099.26
-3.6249	-439.455	-3.6249	621.531	2.54992	3103.09
-3.62459	-424.473	-3.62459	572.094	2.55	3110.11
-3.62429	-10.255	-3.62429	435.781	2.55008	3120.26
-3.62398	-616.061	-3.62398	401.812	2.55015	3132.48
-3.62368	-569.408	-3.62368	361.875	2.55023	3144.37
-3.62337	-467.961	-3.62337	391.031	2.5503	3153.78
-3.62307	460.713	-3.62307	524.156	2.55038	3159.39
-3.62276	-268.219	-3.62276	549.344	2.55046	3161.71
-3.62246	2.73116	-3.62246	501.719	2.55053	3163.03
-3.62215	-248.785	-3.62215	476.5	2.55061	3166.49
-3.62185	-134.733	-3.62185	487.375	2.55069	3175.12
-3.62154	-19.3151	-3.62154	527.906	2.55076	3190.18
-3.62124	-878.949	-3.62124	546.531	2.55084	3211.19
-3.62093	73.7414	-3.62093	542.594	2.55091	3235.63
-3.62063	84.1803	-3.62063	484.281	2.55099	3260.23
-3.62032	-137.792	-3.62032	419	2.55107	3281.9
-3.62002	108.222	-3.62002	332.781	2.55114	3298.57
-3.61971	-104.625	-3.61971	375.969	2.55122	3309.76
-3.61941	-581.41	-3.61941	435.594	2.5513	3315.87
-3.6191	-59.2059	-3.6191	464.188	2.55137	3317.72
-3.6188	-527.312	-3.6188	441.219	2.55145	3316.32
-3.61849	78.5078	-3.61849	512.562	2.55153	3312.36
-3.61819	-779.734	-3.61819	474.312	2.5516	3307.03
-3.61788	278.132	-3.61788	382.094	2.55168	3301.96
-3.61758	-175.976	-3.61758	418.594	2.55175	3299.27
-3.61727	-298.104	-3.61727	429.562	2.55183	3301.26
-3.61697	-406.996	-3.61697	410.938	2.55191	3309.1
-3.61666	-20.3393	-3.61666	351.562	2.55198	3322.43
-3.61636	-11.765	-3.61636	339.281	2.55206	3338.69
-3.61605	201.095	-3.61605	316.281	2.55214	3353.88
-3.61575	-76.4989	-3.61575	290.75	2.55221	3363.7
-3.61544	-126.027	-3.61544	254.125	2.55229	3365.07
-3.61514	-522.348	-3.61514	261.5	2.55236	3357.47
-3.61483	-280.273	-3.61483	427	2.55244	3342.78
-3.61453	-681.32	-3.61453	534.594	2.55252	3324.78
-3.61422	25.4996	-3.61422	477.875	2.55259	3307.57
-3.61392	-457.024	-3.61392	325.562	2.55267	3294.12
-3.61361	-349.825	-3.61361	247.531	2.55275	3285.45
-3.61331	-447.74	-3.61331	283.094	2.55282	3280.95
-3.613	60.8997	-3.613	340.875	2.5529	3279.01
-3.6127	-408.559	-3.6127	507.531	2.55297	3278.22
-3.61239	-435.017	-3.61239	571.344	2.55305	3277.98
-3.61209	462.092	-3.61209	472.719	2.55313	3278.22
-3.61178	-719.255	-3.61178	415.156	2.5532	3278.97
-3.61148	-814.031	-3.61148	471.781	2.55328	3279.46
-3.61117	-374.012	-3.61117	443.625	2.55336	3277.61
-3.61087	-147.785	-3.61087	389.406	2.55343	3270.75
-3.61056	-413.548	-3.61056	366.781	2.55351	3256.68
-3.61025	-585.953	-3.61025	425.188	2.55358	3234.93
-3.60995	-546.456	-3.60995	549.625	2.55366	3207.85
-3.60964	-663.844	-3.60964	505.844	2.55374	3180.2
-3.60934	-725.216	-3.60934	466.219	2.55381	3157.58
-3.60903	434.426	-3.60903	431.281	2.55389	3145.2
-3.60873	-930.841	-3.60873	433.812	2.55397	3145.24
-3.60842	260.826	-3.60842	458.312	2.55404	3156.79
-3.60812	-224.218	-3.60812	447.406	2.55412	3176.15
-3.60781	-315.633	-3.60781	502.312	2.55419	3198.07
-3.60751	-312.482	-3.60751	526.969	2.55427	3217.96
-3.6072	-121.931	-3.6072	401.969	2.55435	3233.03
-3.6069	-4.37249	-3.6069	390.531	2.55442	3242.73
-3.60659	-31.6185	-3.60659	390.125	2.5545	3248.09
-3.60629	101.408	-3.60629	327.969	2.55458	3250.36
-3.60598	65.7843	-3.60598	362.938	2.55465	3250.28
-3.60568	-865.477	-3.60568	360.938	2.55473	3247.52
-3.60537	33.9689	-3.60537	262.812	2.5548	3241.24
-3.60507	-501.851	-3.60507	309.188	2.55488	3231.21
-3.60476	-395.691	-3.60476	397.938	2.55496	3218.58
-3.60446	-360.08	-3.60446	415.656	2.55503	3206.2
-3.60415	151.251	-3.60415	428.688	2.55511	3197.61
-3.60385	-46.4429	-3.60385	368.781	2.55519	3196.25
-3.60354	227.054	-3.60354	385.469	2.55526	3203.19
-3.60324	-418.262	-3.60324	395.469	2.55534	3216.89
-3.60293	-439.35	-3.60293	477.75	2.55542	3233.36
-3.60263	-260.327	-3.60263	517.031	2.55549	3246.98
-3.60232	-23.727	-3.60232	564.938	2.55557	3252.68
-3.60202	-463.418	-3.60202	580.781	2.55564	3247.19
-3.60171	-166.404	-3.60171	464.719	2.55572	3230.22
-3.60141	-429.121	-3.60141	419.406	2.5558	3204.26
-3.6011	-42.0573	-3.6011	400.344	2.55587	3173.47
-3.6008	-664.894	-3.6008	369.562	2.55595	3142.43
-3.60049	-371.241	-3.60049	422.219	2.55603	3114.78
-3.60019	426.39	-3.60019	475.094	2.5561	3092.4
-3.59988	-78.4291	-3.59988	482.062	2.55618	3075.23
-3.59958	-41.2169	-3.59958	471.031	2.55625	3061.82
-3.59927	-267.391	-3.59927	512.312	2.55633	3050.18
-3.59897	-212.309	-3.59897	449.906	2.55641	3038.5
-3.59866	-4.04422	-3.59866	443.875	2.55648	3025.75
-3.59836	131.726	-3.59836	430.531	2.55656	3011.88
-3.59805	-468.697	-3.59805	451.906	2.55664	2997.6
-3.59775	24.4886	-3.59775	453.312	2.55671	2984.18
-3.59744	-670.645	-3.59744	485.188	2.55679	2972.54
-3.59714	-169.03	-3.59714	594.469	2.55686	2963.09
-3.59683	-1203.96	-3.59683	611.125	2.55694	2955.41
-3.59653	-272.854	-3.59653	491	2.55702	2948.11
-3.59622	-383.085	-3.59622	492.938	2.55709	2939.36
-3.59592	-289.556	-3.59592	589.375	2.55717	2927.59
-3.59561	-348.053	-3.59561	578.125	2.55725	2912.03
-3.59531	-504.451	-3.59531	509.25	2.55732	2893.25
-3.595	-790.554	-3.595	455.562	2.5574	2873.11
-3.59469	-585.69	-3.59469	480.375	2.55747	2854.25
-3.59439	-344.376	-3.59439	508	2.55755	2839.35
-3.59408	-322.251	-3.59408	535.156	2.55763	2830.14
-3.59378	-120.355	-3.59378	509.719	2.5577	2827.09
-3.59347	-373.789	-3.59347	487.625	2.55778	2829.28
-3.59317	-646.603	-3.59317	565.5	2.55786	2834.93
-3.59286	-470.601	-3.59286	612.656	2.55793	2842.28
-3.59256	-457.706	-3.59256	614.906	2.55801	2850.24
-3.59225	-13.9972	-3.59225	638.656	2.55808	2858.54
-3.59195	-877.518	-3.59195	638.25	2.55816	2867.41
-3.59164	-758.975	-3.59164	650.781	2.55824	2876.87
-3.59134	-502.219	-3.59134	606.875	2.55831	2886.48
-3.59103	12.1721	-3.59103	524.344	2.55839	2894.7
-3.59073	-496.402	-3.59073	447.656	2.55847	2899.15
-3.59042	-705.638	-3.59042	439.969	2.55854	2897.75
-3.59012	-34.2052	-3.59012	421.344	2.55862	2889.37
-3.58981	-89.6295	-3.58981	444.625	2.55869	2874.51
-3.58951	-441.385	-3.58951	504.969	2.55877	2855.77
-3.5892	-2.83621	-3.5892	569.688	2.55885	2836.79
-3.5889	-549.726	-3.5889	565.219	2.55892	2822.05
-3.58859	-298.235	-3.58859	535.656	2.559	2815.28
-3.58829	-448.331	-3.58829	620.75	2.55908	2818.96
-3.58798	-234.512	-3.58798	641.312	2.55915	2833.73
-3.58768	135.403	-3.58768	529.375	2.55923	2858.54
-3.58737	-1.14236	-3.58737	545.562	2.55931	2890.69
-3.58707	-509.782	-3.58707	615.344	2.55938	2926.6
-3.58676	-125.371	-3.58676	638.875	2.55946	2962.22
-3.58646	180.441	-3.58646	634.875	2.55953	2993.72
-3.58615	-165.629	-3.58615	566.656	2.55961	3018.32
-3.58585	-102.708	-3.58585	519.781	2.55969	3034.78
-3.58554	-655.755	-3.58554	497.594	2.55976	3043.7
-3.58524	-227.409	-3.58524	512.125	2.55984	3047.46
-3.58493	-554.334	-3.58493	490.688	2.55992	3049.27
-3.58463	-518.199	-3.58463	462.438	2.55999	3052.24
-3.58432	-819.52	-3.58432	424.156	2.56007	3058.23
-3.58402	-749.324	-3.58402	466.219	2.56014	3067.31
-3.58371	-632.251	-3.58371	454.188	2.56022	3078.21
-3.58341	-146.656	-3.58341	356.844	2.5603	3089.1
-3.5831	-559.574	-3.5831	283.344	2.56037	3099.21
-3.5828	-414.152	-3.5828	257.406	2.56045	3109.86
-3.58249	-42.031	-3.58249	274.25	2.56053	3124.31
-3.58219	-924.053	-3.58219	312.125	2.5606	3146.76
-3.58188	-335.539	-3.58188	407.531	2.56068	3180.2
-3.58158	254.025	-3.58158	511.094	2.56075	3224.61
-3.58127	-367.644	-3.58127	497.062	2.56083	3275.79
-3.58097	15.481	-3.58097	447.906	2.56091	3326.35
-3.58066	-862.536	-3.58066	490.219	2.56098	3367.63
-3.58036	-196.434	-3.58036	496.469	2.56106	3393.09
-3.58005	-340.371	-3.58005	627.375	2.56114	3400.73
-3.57975	-702.054	-3.57975	609.906	2.56121	3394
-3.57944	-644.844	-3.57944	494.469	2.56129	3380.92
-3.57914	212.886	-3.57914	499.25	2.56136	3370.68
-3.57883	-151.685	-3.57883	495.656	2.56144	3370.39
-3.57852	-599.976	-3.57852	396.469	2.56152	3382.36
-3.57822	-302.516	-3.57822	387.312	2.56159	3403.7
-3.57791	-313.637	-3.57791	357.688	2.56167	3427.52
-3.57761	-227.934	-3.57761	305.25	2.56175	3446.79
-3.5773	635.337	-3.5773	374.531	2.56182	3457.28
-3.577	-809.921	-3.577	485.125	2.5619	3459.59
-3.57669	-504.766	-3.57669	515.5	2.56197	3459.22
-3.57639	158.197	-3.57639	460.094	2.56205	3464.21
-3.57608	-636.886	-3.57608	294.094	2.56213	3481.63
-3.57578	-557.171	-3.57578	244.469	2.5622	3515.02
-3.57547	59.5735	-3.57547	243.094	2.56228	3562.86
-3.57517	53.0607	-3.57517	242.219	2.56236	3619.44
-3.57486	-566.336	-3.57486	224.469	2.56243	3677.35
-3.57456	-657.961	-3.57456	309.25	2.56251	3730.27
-3.57425	-671.853	-3.57425	364.188	2.56258	3775.09
-3.57395	54.5445	-3.57395	332.312	2.56266	3812.61
-3.57364	-1163.95	-3.57364	326.625	2.56274	3846.46
-3.57334	-496.612	-3.57334	424.938	2.56281	3880.8
-3.57303	-429.725	-3.57303	591.219	2.56289	3918.48
-3.57273	-388.324	-3.57273	631.812	2.56297	3959.96
-3.57242	-154.219	-3.57242	556.312	2.56304	4003.26
-3.57212	-429.41	-3.57212	485.625	2.56312	4045.53
-3.57181	76.4463	-3.57181	473.062	2.5632	4084.2
-3.57151	-434.544	-3.57151	425.875	2.56327	4118.5
-3.5712	-407.81	-3.5712	280.656	2.56335	4149.09
-3.5709	-10.6752	-3.5709	304.719	2.56342	4177.65
-3.57059	-259.828	-3.57059	454.469	2.5635	4205.38
-3.57029	-515.402	-3.57029	421.938	2.56358	4232.46
-3.56998	44.946	-3.56998	376.875	2.56365	4257.39
-3.56968	-634.155	-3.56968	415.969	2.56373	4277.9
-3.56937	-570.656	-3.56937	349.781	2.56381	4291.98
-3.56907	-74.7525	-3.56907	306.094	2.56388	4298.83
-3.56876	-300.087	-3.56876	297.344	2.56396	4299.24
-3.56846	-279.931	-3.56846	257.531	2.56403	4295.65
-3.56815	-353.751	-3.56815	265.781	2.56411	4291.15
-3.56785	-211.074	-3.56785	341.312	2.56419	4288.51
-3.56754	-407.508	-3.56754	402.875	2.56426	4289.75
-3.56724	-779.905	-3.56724	418.344	2.56434	4295.98
-3.56693	-582.552	-3.56693	370	2.56442	4307.58
-3.56663	-281.559	-3.56663	342.562	2.56449	4325
-3.56632	-115.405	-3.56632	434.094	2.56457	4348.61
-3.56602	56.5929	-3.56602	484.094	2.56464	4378.86
-3.56571	-281.783	-3.56571	523.906	2.56472	4415.52
-3.56541	-271.606	-3.56541	510.562	2.5648	4457.16
-3.5651	-244.058	-3.5651	561	2.56487	4500.71
-3.5648	-181.176	-3.5648	555.594	2.56495	4541.86
-3.56449	-527.075	-3.56449	526.156	2.56503	4575.91
-3.56419	-330.93	-3.56419	451.688	2.5651	4599.15
-3.56388	-784.409	-3.56388	458.688	2.56518	4609.71
-3.56358	-280.863	-3.56358	433.938	2.56525	4608.43
-3.56327	-257.097	-3.56327	425.031	2.56533	4598.49
-3.56296	-896.938	-3.56296	456.594	2.56541	4584.7
-3.56266	-42.7795	-3.56266	473.25	2.56548	4572.03
-3.56235	-985.123	-3.56235	547.656	2.56556	4564.48
-3.56205	-38.9191	-3.56205	535.031	2.56564	4564.02
-3.56174	-334.712	-3.56174	513.188	2.56571	4570.54
-3.56144	-354.053	-3.56144	386.438	2.56579	4582.31
-3.56113	-170.422	-3.56113	385.906	2.56586	4596.63
-3.56083	-1054.86	-3.56083	442.312	2.56594	4611.03
-3.56052	-195.213	-3.56052	322.406	2.56602	4623.58
-3.56022	-602.471	-3.56022	241.031	2.56609	4633.36
-3.55991	61.4381	-3.55991	267.344	2.56617	4640.46
-3.55961	-589.787	-3.55961	302.812	2.56625	4645.25
-3.5593	99.3855	-3.5593	359.219	2.56632	4648.39
-3.559	-188.91	-3.559	445.156	2.5664	4650.2
-3.55869	-878.358	-3.55869	495.875	2.56647	4650.78
-3.55839	-52.8638	-3.55839	476.562	2.56655	4649.83
-3.55808	-358.938	-3.55808	432.031	2.56663	4646.86
-3.55778	-445.574	-3.55778	399.469	2.5667	4641.58
-3.55747	-113.645	-3.55747	367.875	2.56678	4633.61
-3.55717	398.343	-3.55717	341.625	2.56686	4623.13
-3.55686	-353.87	-3.55686	356.438	2.56693	4610.46
-3.55656	-182.082	-3.55656	364.156	2.56701	4596.13
-3.55625	80.5693	-3.55625	335.875	2.56709	4581.11
-3.55595	-540.285	-3.55595	341.75	2.56716	4566.17
-3.55564	-1276.03	-3.55564	428.656	2.56724	4552.3
-3.55534	-170.173	-3.55534	362.25	2.56731	4540.17
-3.55503	-164.723	-3.55503	322.906	2.56739	4530.18
-3.55473	-614.249	-3.55473	332.906	2.56747	4522.58
-3.55442	-552.549	-3.55442	411.344	2.56754	4517.18
-3.55412	-628.378	-3.55412	547.75	2.56762	4513.75
-3.55381	-726.083	-3.55381	523.625	2.5677	4512.1
-3.55351	281.953	-3.55351	441.375	2.56777	4511.97
-3.5532	-583.392	-3.5532	420.031	2.56785	4513.25
-3.5529	-451.023	-3.5529	398.656	2.56792	4515.61
-3.55259	-172.313	-3.55259	380.438	2.568	4518.66
-3.55229	-187.072	-3.55229	398.812	2.56808	4521.67
-3.55198	-597.403	-3.55198	391.219	2.56815	4523.66
-3.55168	-430.67	-3.55168	470.656	2.56823	4523.57
-3.55137	-436.881	-3.55137	514.906	2.56831	4520.73
-3.55107	-344.941	-3.55107	530.656	2.56838	4515.15
-3.55076	694.123	-3.55076	488.969	2.56846	4507.6
-3.55046	-552.417	-3.55046	516.938	2.56853	4499.63
-3.55015	-323.288	-3.55015	576.031	2.56861	4493.11
-3.54985	-618.832	-3.54985	552.094	2.56869	4489.69
-3.54954	-948.397	-3.54954	588.875	2.56876	4490.31
-3.54924	-108.643	-3.54924	545.969	2.56884	4494.76
-3.54893	-829.276	-3.54893	431.688	2.56892	4501.82
-3.54863	-366.738	-3.54863	367.781	2.56899	4509.54
-3.54832	-328.37	-3.54832	311	2.56907	4515.52
-3.54802	-640.077	-3.54802	370.906	2.56914	4517.84
-3.54771	-330.326	-3.54771	453.188	2.56922	4514.82
-3.54741	-495.391	-3.54741	363.438	2.5693	4505.58
-3.5471	80.5431	-3.5471	409.812	2.56937	4489.48
-3.54679	-689.186	-3.54679	426.062	2.56945	4466.24
-3.54649	-371.438	-3.54649	265.25	2.56953	4436.11
-3.54618	-290.567	-3.54618	293.969	2.5696	4399.5
-3.54588	-400.116	-3.54588	291.125	2.56968	4357.94
-3.54557	51.2093	-3.54557	235.719	2.56975	4313.65
-3.54527	-546.312	-3.54527	225.219	2.56983	4269.65
-3.54496	-780.693	-3.54496	320.219	2.56991	4229.24
-3.54466	-73.2162	-3.54466	430.719	2.56998	4194.98
-3.54435	-836.918	-3.54435	344.719	2.57006	4168.03
-3.54405	-317.655	-3.54405	295.719	2.57014	4147.89
-3.54374	-308.622	-3.54374	318.469	2.57021	4132.2
-3.54344	-765.829	-3.54344	422.219	2.57029	4118.01
-3.54313	-646.34	-3.54313	456.188	2.57036	4102.44
-3.54283	-366.659	-3.54283	632.125	2.57044	4083.91
-3.54252	-461.567	-3.54252	615.906	2.57052	4062.53
-3.54222	-162.675	-3.54222	457.188	2.57059	4039.79
-3.54191	-686.1	-3.54191	410.25	2.57067	4017.46
-3.54161	-229.26	-3.54161	458.031	2.57075	3996.82
-3.5413	-730.626	-3.5413	560.688	2.57082	3977.46
-3.541	227.264	-3.541	506.031	2.5709	3957.36
-3.54069	-777.633	-3.54069	510.062	2.57098	3933.71
-3.54039	-540.521	-3.54039	539.188	2.57105	3904.28
-3.54008	-449.447	-3.54008	493.938	2.57113	3868.95
-3.53978	-378.24	-3.53978	484.594	2.5712	3830.07
-3.53947	-390.399	-3.53947	480.562	2.57128	3792.22
-3.53917	-63.0006	-3.53917	587.812	2.57136	3760.65
-3.53886	-345.308	-3.53886	595.875	2.57143	3739.22
-3.53856	129.599	-3.53856	534.656	2.57151	3728.91
-3.53825	-593.372	-3.53825	449.812	2.57159	3726.55
-3.53795	-518.068	-3.53795	375.594	2.57166	3726.14
-3.53764	-585.401	-3.53764	335.531	2.57174	3720.24
-3.53734	-785.656	-3.53734	307.344	2.57181	3702.74
-3.53703	-747.485	-3.53703	327.781	2.57189	3670.79
-3.53673	-970.653	-3.53673	324.219	2.57197	3625.76
-3.53642	-301.058	-3.53642	386.531	2.57204	3572.68
-3.53612	-385.265	-3.53612	428.344	2.57212	3518.4
-3.53581	-406.011	-3.53581	368.531	2.5722	3469.29
-3.53551	-399.814	-3.53551	344.812	2.57227	3429.33
-3.5352	-402.952	-3.5352	368.156	2.57235	3399.33
-3.5349	-190.275	-3.5349	295.094	2.57242	3377.33
-3.53459	-322.894	-3.53459	346.844	2.5725	3360.11
-3.53429	232.123	-3.53429	490.469	2.57258	3344.8
-3.53398	-100.423	-3.53398	499.531	2.57265	3330.02
-3.53368	-99.2936	-3.53368	448.531	2.57273	3316.07
-3.53337	-764.293	-3.53337	403.219	2.57281	3304.15
-3.53307	-697.432	-3.53307	457.781	2.57288	3295.23
-3.53276	-447.885	-3.53276	520.094	2.57296	3289.24
-3.53246	-333.767	-3.53246	413.844	2.57303	3284.29
-3.53215	204.995	-3.53215	328.438	2.57311	3277.65
-3.53185	-521.337	-3.53185	346.781	2.57319	3266.5
-3.53154	-567.097	-3.53154	289.312	2.57326	3249.37
-3.53123	-308.123	-3.53123	263.75	2.57334	3226.42
-3.53093	-47.2702	-3.53093	274.344	2.57342	3199.43
-3.53062	126.185	-3.53062	384.688	2.57349	3171.03
-3.53032	-916.988	-3.53032	485.312	2.57357	3143.46
-3.53001	-1052.69	-3.53001	476.906	2.57364	3117.99
-3.52971	-415.675	-3.52971	447.062	2.57372	3094.92
-3.5294	-190.394	-3.5294	405.344	2.5738	3074.12
-3.5291	492.187	-3.5291	382	2.57387	3055.55
-3.52879	-1023.48	-3.52879	366.562	2.57395	3040.27
-3.52849	467.843	-3.52849	270.812	2.57403	3029.96
-3.52818	-670.882	-3.52818	274.906	2.5741	3026.41
-3.52788	-862.47	-3.52788	411.312	2.57418	3030.49
-3.52757	-235.156	-3.52757	391.344	2.57425	3041.35
-3.52727	-520.366	-3.52727	314.594	2.57433	3056.21
-3.52696	-558.484	-3.52696	301.438	2.57441	3071.48
-3.52666	-645.592	-3.52666	329.312	2.57448	3083.61
-3.52635	-463.707	-3.52635	375.469	2.57456	3090.71
-3.52605	-923.094	-3.52605	369.406	2.57464	3092.98
-3.52574	-614.564	-3.52574	352.031	2.57471	3092.65
-3.52544	-362.956	-3.52544	437.469	2.57479	3092.73
-3.52513	-157.449	-3.52513	462.812	2.57487	3095.79
-3.52483	-34.2052	-3.52483	466.938	2.57494	3103.05
-3.52452	-153.917	-3.52452	423.781	2.57502	3114.16
-3.52422	-725.859	-3.52422	378.062	2.57509	3127.65
-3.52391	-805.286	-3.52391	429.625	2.57517	3142.31
-3.52361	-703.472	-3.52361	493.375	2.57525	3158.07
-3.5233	121.957	-3.5233	493.406	2.57532	3176.32
-3.523	-209.289	-3.523	453.594	2.5754	3199.31
-3.52269	-672.536	-3.52269	424.969	2.57548	3228.98
-3.52239	-330.09	-3.52239	471.75	2.57555	3266.17
-3.52208	-607.369	-3.52208	470.531	2.57563	3309.47
-3.52178	-352.018	-3.52178	447.062	2.5757	3356.32
-3.52147	-894.719	-3.52147	426.219	2.57578	3403.37
-3.52117	-265.172	-3.52117	500.812	2.57586	3448.48
-3.52086	-751.871	-3.52086	553.375	2.57593	3491.08
-3.52056	-164.566	-3.52056	601.938	2.57601	3532.48
-3.52025	-842.643	-3.52025	551.969	2.57609	3574.66
-3.51995	-381.772	-3.51995	516.125	2.57616	3619.16
-3.51964	-741.879	-3.51964	437.406	2.57624	3665.59
-3.51934	-109.457	-3.51934	337.656	2.57631	3711.53
-3.51903	-390.872	-3.51903	268.312	2.57639	3753.05
-3.51873	-430.29	-3.51873	280.344	2.57647	3786.44
-3.51842	-372.161	-3.51842	362.875	2.57654	3809.56
-3.51812	-850.14	-3.51812	494.375	2.57662	3823.14
-3.51781	531.96	-3.51781	574.875	2.5767	3830.52
-3.51751	-187.164	-3.51751	668.438	2.57677	3836.88
-3.5172	-243.875	-3.5172	673.75	2.57685	3847.45
-3.5169	-653.681	-3.5169	657.062	2.57692	3865.86
-3.51659	-958.875	-3.51659	638.75	2.577	3893.43
-3.51629	-1050.17	-3.51629	577.031	2.57708	3929.25
-3.51598	-569.119	-3.51598	548.281	2.57715	3970.78
-3.51567	-776.767	-3.51567	507.875	2.57723	4015.07
-3.51537	-672.365	-3.51537	434.5	2.57731	4059.6
-3.51506	-625.397	-3.51506	444.844	2.57738	4102.86
-3.51476	-395.415	-3.51476	479.844	2.57746	4143.88
-3.51445	-11.6994	-3.51445	470.125	2.57753	4182.02
-3.51415	-348.407	-3.51415	459.469	2.57761	4216.53
-3.51384	-382.402	-3.51384	463.281	2.57769	4246.87
-3.51354	-734.604	-3.51354	472.562	2.57776	4272.87
-3.51323	-558.457	-3.51323	437.594	2.57784	4295.24
-3.51293	-899.21	-3.51293	367.656	2.57792	4315.92
-3.51262	-929.988	-3.51262	375.281	2.57799	4337.63
-3.51232	-611.137	-3.51232	516.188	2.57807	4363.26
-3.51201	-433.756	-3.51201	520.719	2.57814	4394.63
-3.51171	-214.475	-3.51171	488.438	2.57822	4431.98
-3.5114	-152.919	-3.5114	526.031	2.5783	4473.3
-3.5111	-1379.13	-3.5111	440.406	2.57837	4515.32
-3.51079	-441.07	-3.51079	312.812	2.57845	4554.24
-3.51049	-930.539	-3.51049	364.438	2.57853	4587.26
-3.51018	-679.075	-3.51018	346.312	2.5786	4613.59
-3.50988	-399.288	-3.50988	299.375	2.57868	4634.77
-3.50957	-179.758	-3.50957	423.219	2.57876	4654.46
-3.50927	-801.032	-3.50927	480.406	2.57883	4677.07
-3.50896	-707.962	-3.50896	488.438	2.57891	4706.83
-3.50866	-578.455	-3.50866	568.75	2.57898	4746.46
-3.50835	-211.718	-3.50835	481.094	2.57906	4796.52
-3.50805	16.9253	-3.50805	446.938	2.57914	4855.47
-3.50774	192.56	-3.50774	478.75	2.57921	4920.31
-3.50744	-50.5791	-3.50744	515	2.57929	4987.3
-3.50713	-415.938	-3.50713	614.906	2.57937	5052.92
-3.50683	-912.091	-3.50683	717.969	2.57944	5114.59
-3.50652	-10.1631	-3.50652	707.312	2.57952	5170.68
-3.50622	-429.252	-3.50622	766.438	2.57959	5220.83
-3.50591	-536.083	-3.50591	779.156	2.57967	5265.37
-3.50561	-305.917	-3.50561	664.656	2.57975	5304.99
-3.5053	-473.581	-3.5053	688.531	2.57982	5340.57
-3.505	-93.7525	-3.505	712.812	2.5799	5372.85
-3.50469	-57.9584	-3.50469	683.094	2.57998	5402.32
-3.50439	-1078.72	-3.50439	646.062	2.58005	5429.39
-3.50408	-18.7899	-3.50408	563.719	2.58013	5454.12
-3.50378	51.9053	-3.50378	542.156	2.5802	5476.36
-3.50347	-399.249	-3.50347	445.875	2.58028	5495.85
-3.50317	-175.083	-3.50317	409.531	2.58036	5512.07
-3.50286	-634.602	-3.50286	444.094	2.58043	5524.53
-3.50256	-257.018	-3.50256	409.688	2.58051	5533.04
-3.50225	-806.389	-3.50225	364.594	2.58059	5537.95
-3.50195	244.085	-3.50195	370.781	2.58066	5539.76
-3.50164	-396.767	-3.50164	431.562	2.58074	5539.76
-3.50134	-277.121	-3.50134	526.156	2.58081	5539.1
-3.50103	-566.94	-3.50103	505.312	2.58089	5538.73
-3.50073	-754.563	-3.50073	496.281	2.58097	5538.98
-3.50042	-736.324	-3.50042	533.406	2.58104	5539.76
-3.50012	-492.095	-3.50012	517.188	2.58112	5540.8
-3.49981	17.897	-3.49981	525.156	2.5812	5541.83
-3.4995	-515.35	-3.4995	451.719	2.58127	5543.44
-3.4992	-148.139	-3.4992	433.938	2.58135	5546.78
-3.49889	-948.292	-3.49889	463.125	2.58142	5553.43
-3.49859	-141.39	-3.49859	487.969	2.5815	5564.73
-3.49828	-149.439	-3.49828	628.188	2.58158	5580.96
-3.49798	-336.997	-3.49798	700.094	2.58165	5600.73
-3.49767	-375.863	-3.49767	637.75	2.58173	5621.36
-3.49737	-609.338	-3.49737	567	2.58181	5639.61
-3.49706	-2.5736	-3.49706	569.094	2.58188	5652.65
-3.49676	-698.823	-3.49676	556	2.58196	5659.46
-3.49645	-651.96	-3.49645	569.469	2.58203	5661.03
-3.49615	-964.324	-3.49615	530.094	2.58211	5659.91
-3.49584	317.078	-3.49584	487.031	2.58219	5659.25
-3.49554	-566.204	-3.49554	496.094	2.58226	5661.32
-3.49523	-1026.66	-3.49523	459.281	2.58234	5666.06
-3.49493	-657.029	-3.49493	522.969	2.58242	5671.43
-3.49462	-1448.19	-3.49462	617.219	2.58249	5673.99
-3.49432	-261.916	-3.49432	570.156	2.58257	5670.89
-3.49401	-828.803	-3.49401	587.344	2.58265	5661.44
-3.49371	-91.5334	-3.49371	580.656	2.58272	5648.07
-3.4934	-23.2018	-3.4934	565.625	2.5828	5635.77
-3.4931	-100.436	-3.4931	586.844	2.58287	5630.82
-3.49279	-754.366	-3.49279	523.781	2.58295	5637.79
-3.49249	-919.864	-3.49249	523.188	2.58303	5657.93
-3.49218	-548.951	-3.49218	576.469	2.5831	5687.94
-3.49188	-807.479	-3.49188	487.688	2.58318	5720.67
-3.49157	-800.599	-3.49157	429.5	2.58326	5747.42
-3.49127	-694.464	-3.49127	368.438	2.58333	5760.5
-3.49096	-10.6883	-3.49096	332.562	2.58341	5755.71
-3.49066	-571.824	-3.49066	307.25	2.58348	5733.43
-3.49035	-642.651	-3.49035	301.281	2.58356	5698.26
-3.49005	-30.8963	-3.49005	363.062	2.58364	5656.86
-3.48974	-575.291	-3.48974	410.906	2.58371	5615.83
-3.48944	-155.256	-3.48944	440.438	2.58379	5579.68
-3.48913	-792.156	-3.48913	529.688	2.58387	5549.5
-3.48883	-812.232	-3.48883	587.469	2.58394	5523.91
-3.48852	76.2625	-3.48852	549.406	2.58402	5499.81
-3.48822	-1061.11	-3.48822	458.562	2.58409	5474.55
-3.48791	340.017	-3.48791	422.344	2.58417	5446.77
-3.48761	-543.423	-3.48761	435.688	2.58425	5416.89
-3.4873	-722.354	-3.4873	505.531	2.58432	5386.26
-3.487	-381.326	-3.487	515.219	2.5844	5356.34
-3.48669	-126.986	-3.48669	529.688	2.58448	5327.53
-3.48639	-34.691	-3.48639	461.594	2.58455	5298.35
-3.48608	278.815	-3.48608	443.938	2.58463	5266.44
-3.48578	-428.661	-3.48578	518.719	2.5847	5229.21
-3.48547	-554.544	-3.48547	542.906	2.58478	5185.34
-3.48517	-158.578	-3.48517	508.406	2.58486	5135.39
-3.48486	-618.372	-3.48486	530.531	2.58493	5082.15
-3.48456	-109.837	-3.48456	482.594	2.58501	5029.6
-3.48425	-314.675	-3.48425	417.469	2.58509	4981.44
-3.48394	55.1748	-3.48394	399.938	2.58516	4939.91
-3.48364	-453.334	-3.48364	452.656	2.58524	4904.67
-3.48333	-226.516	-3.48333	507.438	2.58531	4873.05
-3.48303	183.106	-3.48303	510.531	2.58539	4841.14
-3.48272	-706.964	-3.48272	519.156	2.58547	4805.77
-3.48242	-878.187	-3.48242	548.5	2.58554	4765.77
-3.48211	-788.203	-3.48211	587.938	2.58562	4723.1
-3.48181	121.13	-3.48181	558.125	2.5857	4682.23
-3.4815	-149.991	-3.4815	590.031	2.58577	4648.64
-3.4812	-464.574	-3.4812	545.531	2.58585	4626.39
-3.48089	-173.127	-3.48089	462.844	2.58592	4616.28
-3.48059	216.589	-3.48059	448.062	2.586	4614.91
-3.48028	-87.2266	-3.48028	389.25	2.58608	4615.2
-3.47998	-517.49	-3.47998	344.375	2.58615	4608.52
-3.47967	-52.2467	-3.47967	381.812	2.58623	4587.22
-3.47937	-265.79	-3.47937	422.781	2.58631	4547.6
-3.47906	-1037.88	-3.47906	516.406	2.58638	4490.76
-3.47876	-851.847	-3.47876	596.469	2.58646	4422.33
-3.47845	-337.01	-3.47845	622.531	2.58653	4350.3
-3.47815	-780.128	-3.47815	641.719	2.58661	4282.4
-3.47784	-481.486	-3.47784	616	2.58669	4223.59
-3.47754	-747.315	-3.47754	522.062	2.58676	4174.72
-3.47723	-703.485	-3.47723	527.469	2.58684	4132.99
-3.47693	-343.431	-3.47693	552.75	2.58692	4093.69
-3.47662	-598.125	-3.47662	576.812	2.58699	4052.21
-3.47632	-334.016	-3.47632	532.406	2.58707	4006.11
-3.47601	-504.333	-3.47601	548.625	2.58715	3955.63
-3.47571	-814.832	-3.47571	570.531	2.58722	3903.09
-3.4754	-207.503	-3.4754	450.875	2.5873	3851.49
-3.4751	-161.231	-3.4751	368.156	2.58737	3803.12
-3.47479	-533.943	-3.47479	361.531	2.58745	3758.33
-3.47449	-586.688	-3.47449	414.188	2.58753	3716.23
-3.47418	-96.6412	-3.47418	513.031	2.5876	3675.08
-3.47388	-306.665	-3.47388	454.125	2.58768	3633.97
-3.47357	173.009	-3.47357	377.812	2.58776	3593.57
-3.47327	-650.884	-3.47327	423.875	2.58783	3555.8
-3.47296	-30.8438	-3.47296	512.219	2.58791	3523.15
-3.47266	-1316.04	-3.47266	523.781	2.58798	3497.15
-3.47235	-424	-3.47235	444.312	2.58806	3477.25
-3.47205	170.159	-3.47205	337.938	2.58814	3460.66
-3.47174	-84.6136	-3.47174	414.281	2.58821	3443.08
-3.47144	-437.039	-3.47144	469.844	2.58829	3420.13
-3.47113	-121.012	-3.47113	489.719	2.58837	3389.17
-3.47083	-537.777	-3.47083	453.25	2.58844	3350.25
-3.47052	-441.792	-3.47052	341	2.58852	3306.08
-3.47022	-617.611	-3.47022	390.094	2.58859	3261.05
-3.46991	-1045.2	-3.46991	430.719	2.58867	3219.74
-3.46961	-3.58465	-3.46961	409.656	2.58875	3185.03
-3.4693	-170.934	-3.4693	377	2.58882	3157.62
-3.469	-519.525	-3.469	347.781	2.5889	3135.99
-3.46869	-111.334	-3.46869	406.406	2.58898	3117.33
-3.46839	-198.338	-3.46839	444.562	2.58905	3098.88
-3.46808	-622.049	-3.46808	391.875	2.58913	3079.49
-3.46777	-688.949	-3.46777	333.156	2.5892	3059.76
-3.46747	-1044.55	-3.46747	362.219	2.58928	3042.13
-3.46716	-37.7111	-3.46716	510.5	2.58936	3030
-3.46686	-508.955	-3.46686	576.219	2.58943	3026.03
-3.46655	11.1216	-3.46655	630	2.58951	3031.57
-3.46625	-938.221	-3.46625	671	2.58959	3045.31
-3.46594	292.038	-3.46594	631.312	2.58966	3063.88
-3.46564	-436.632	-3.46564	503.156	2.58974	3082.25
-3.46533	-76.8271	-3.46533	356.812	2.58981	3095.17
-3.46503	-168.269	-3.46503	329	2.58989	3098.39
-3.46472	44.6178	-3.46472	318.375	2.58997	3089.93
-3.46442	-413.404	-3.46442	363.719	2.59004	3070.78
-3.46411	-461.028	-3.46411	374.438	2.59012	3044.86
-3.46381	-748.405	-3.46381	423.688	2.5902	3018.07
-3.4635	-361.354	-3.4635	433.688	2.59027	2996.98
-3.4632	-131.135	-3.4632	458.656	2.59035	2987.24
-3.46289	-531.12	-3.46289	463.156	2.59042	2991.98
-3.46259	-642.217	-3.46259	312.969	2.5905	3011.09
-3.46228	-494.446	-3.46228	319.812	2.59058	3041.06
-3.46198	-190.735	-3.46198	346.344	2.59065	3075.85
-3.46167	-578.6	-3.46167	399.906	2.59073	3108.67
-3.46137	23.1886	-3.46137	497.688	2.59081	3133.64
-3.46106	-314.084	-3.46106	503.25	2.59088	3147.26
-3.46076	-7.70766	-3.46076	523.5	2.59096	3149.61
-3.46045	-277.042	-3.46045	500.469	2.59104	3143.71
-3.46015	-14.2598	-3.46015	558.969	2.59111	3134.79
-3.45984	-627.13	-3.45984	562.219	2.59119	3128.48
-3.45954	-604.782	-3.45954	541.219	2.59126	3128.93
-3.45923	-144.463	-3.45923	442.5	2.59134	3137.68
-3.45893	-497.965	-3.45893	404.156	2.59142	3153.41
-3.45862	-518.632	-3.45862	459.938	2.59149	3172.4
-3.45832	-816.999	-3.45832	491.719	2.59157	3190.35
-3.45801	-6.35521	-3.45801	562.938	2.59165	3203.85
-3.45771	-532.328	-3.45771	602.719	2.59172	3211.98
-3.4574	124.229	-3.4574	582.75	2.5918	3217.01
-3.4571	-693.164	-3.4571	638.781	2.59187	3223.29
-3.45679	141.22	-3.45679	626.406	2.59195	3236.21
-3.45649	-239.62	-3.45649	580.469	2.59203	3259.69
-3.45618	-606.489	-3.45618	453.781	2.5921	3295.11
-3.45588	-200.53	-3.45588	487.219	2.59218	3340.22
-3.45557	-418.958	-3.45557	526.031	2.59226	3389.91
-3.45527	-811.431	-3.45527	471.188	2.59233	3437.96
-3.45496	-96.6543	-3.45496	497.094	2.59241	3479.15
-3.45466	-226.135	-3.45466	440.188	2.59248	3511.06
-3.45435	-482.956	-3.45435	467.875	2.59256	3534.91
-3.45405	-357.139	-3.45405	550.844	2.59264	3554.97
-3.45374	-897.673	-3.45374	492.031	2.59271	3576.85
-3.45344	-890.609	-3.45344	512.25	2.59279	3605.37
-3.45313	-712.729	-3.45313	473.438	2.59287	3642.81
-3.45283	-477.612	-3.45283	525.031	2.59294	3688.21
-3.45252	77.2867	-3.45252	537.5	2.59302	3737.99
-3.45221	-164.986	-3.45221	534.125	2.59309	3787.6
-3.45191	-579.414	-3.45191	629.562	2.59317	3832.92
-3.4516	-85.4408	-3.4516	569.844	2.59325	3872.01
-3.4513	-759.316	-3.4513	528.406	2.59332	3905.15
-3.45099	-596.956	-3.45099	507.594	2.5934	3934.25
-3.45069	-442.751	-3.45069	496.094	2.59348	3961.66
-3.45038	-183.106	-3.45038	424.875	2.59355	3988.98
-3.45008	-862.431	-3.45008	471.219	2.59363	4016.22
-3.44977	-294.729	-3.44977	499.875	2.5937	4042.35
-3.44947	-392.04	-3.44947	513.531	2.59378	4065.59
-3.44916	-789.963	-3.44916	489.844	2.59386	4084.74
-3.44886	-1055.12	-3.44886	535.562	2.59393	4099.68
-3.44855	-249.179	-3.44855	568.094	2.59401	4111.28
-3.44825	-232.963	-3.44825	511.75	2.59409	4121.35
-3.44794	-603.115	-3.44794	554.719	2.59416	4131.67
-3.44764	-160.075	-3.44764	539.188	2.59424	4143.76
-3.44733	-498.07	-3.44733	484.156	2.59431	4158.5
-3.44703	-529.754	-3.44703	515.406	2.59439	4176.49
-3.44672	-700.583	-3.44672	547.719	2.59447	4198.16
-3.44642	-683.71	-3.44642	514.719	2.59454	4223.92
-3.44611	483.403	-3.44611	417.094	2.59462	4253.72
-3.44581	-858.334	-3.44581	412.969	2.5947	4286.9
-3.4455	-613.632	-3.4455	507.438	2.59477	4321.53
-3.4452	-526.143	-3.4452	508.812	2.59485	4354.84
-3.44489	-529.163	-3.44489	461.25	2.59493	4383.61
-3.44459	-405.013	-3.44459	501.312	2.595	4405.57
-3.44428	-359.936	-3.44428	555	2.59508	4420.01
-3.44398	-671.735	-3.44398	524.094	2.59515	4428.72
-3.44367	-1077.01	-3.44367	506.25	2.59523	4435.08
-3.44337	-490.73	-3.44337	469.438	2.59531	4443
-3.44306	-135.127	-3.44306	420.594	2.59538	4455.51
-3.44276	-333.714	-3.44276	365.938	2.59546	4473.22
-3.44245	-211.77	-3.44245	366.438	2.59554	4494.43
-3.44215	-636.676	-3.44215	404.812	2.59561	4515.32
-3.44184	-31.8154	-3.44184	379	2.59569	4532.24
-3.44154	-807.597	-3.44154	302.375	2.59576	4542.6
-3.44123	-776.911	-3.44123	354.406	2.59584	4546.6
-3.44093	-499.304	-3.44093	446.094	2.59592	4546.65
-3.44062	28.651	-3.44062	486.406	2.59599	4546.65
-3.44032	-238.373	-3.44032	483.031	2.59607	4550.11
-3.44001	-1265.59	-3.44001	491.375	2.59615	4558.82
-3.43971	-945.784	-3.43971	490.5	2.59622	4572.36
-3.4394	97.731	-3.4394	474.531	2.5963	4588.25
-3.4391	-935.844	-3.4391	454.938	2.59637	4603.56
-3.43879	-343.273	-3.43879	371.531	2.59645	4616.24
-3.43849	-391.305	-3.43849	398.812	2.59653	4626.1
-3.43818	-469.681	-3.43818	529.312	2.5966	4634.81
-3.43788	-64.55	-3.43788	518.188	2.59668	4645.21
-3.43757	-520.615	-3.43757	490.938	2.59676	4659.74
-3.43727	17.9758	-3.43727	600.25	2.59683	4679.22
-3.43696	-1216.23	-3.43696	566	2.59691	4702.5
-3.43666	-666.102	-3.43666	509.438	2.59698	4726.77
-3.43635	150.306	-3.43635	511.844	2.59706	4748.69
-3.43604	-1004.37	-3.43604	503.125	2.59714	4765.77
-3.43574	-351.362	-3.43574	438.188	2.59721	4776.88
-3.43543	-878.201	-3.43543	451	2.59729	4782.78
-3.43513	-867.827	-3.43513	505.281	2.59737	4785.26
-3.43482	-813.716	-3.43482	454.625	2.59744	4786.12
-3.43452	-326.689	-3.43452	383.25	2.59752	4786.54
-3.43421	-34.1658	-3.43421	492.219	2.59759	4786.41
-3.43391	-1066.94	-3.43391	539.719	2.59767	4785.09
-3.4336	-328.291	-3.4336	610.094	2.59775	4781.83
-3.4333	-382.744	-3.4333	601.281	2.59782	4776.47
-3.43299	-329.696	-3.43299	455.062	2.5979	4769.98
-3.43269	-330.169	-3.43269	518.562	2.59798	4763.88
-3.43238	-286.904	-3.43238	603.844	2.59805	4759.5
-3.43208	-1038.13	-3.43208	517.156	2.59813	4757.52
-3.43177	-902.82	-3.43177	483.844	2.5982	4757.07
-3.43147	-686.546	-3.43147	554.344	2.59828	4756.49
-3.43116	-1056.97	-3.43116	563.375	2.59836	4753.85
-3.43086	-13.774	-3.43086	569.406	2.59843	4747.94
-3.43055	-269.808	-3.43055	481.969	2.59851	4739.23
-3.43025	44.3683	-3.43025	498.062	2.59859	4729.49
-3.42994	-489.798	-3.42994	559.531	2.59866	4721.36
-3.42964	-1297.67	-3.42964	593.344	2.59874	4716.95
-3.42933	-1064.38	-3.42933	544.344	2.59882	4716.99
-3.42903	-64.6419	-3.42903	599.25	2.59889	4720.17
-3.42872	-609.417	-3.42872	711.125	2.59897	4724
-3.42842	-201.738	-3.42842	694.844	2.59904	4725.45
-3.42811	-894.404	-3.42811	666.469	2.59912	4722.64
-3.42781	-605.426	-3.42781	597.906	2.5992	4715.54
-3.4275	325.494	-3.4275	569.625	2.59927	4706.09
-3.4272	-138.068	-3.4272	635.875	2.59935	4697.05
-3.42689	-497.229	-3.42689	574.625	2.59943	4690.74
-3.42659	-113.448	-3.42659	625.312	2.5995	4687.48
-3.42628	-5.4492	-3.42628	633.281	2.59958	4685.45
-3.42598	250.755	-3.42598	511.781	2.59965	4680.75
-3.42567	-1110.82	-3.42567	534.25	2.59973	4669.36
-3.42537	-652.079	-3.42537	546.875	2.59981	4648.47
-3.42506	338.704	-3.42506	568.594	2.59988	4617.93
-3.42476	-170.632	-3.42476	601.219	2.59996	4580.24
-3.42445	94.5928	-3.42445	570.688	2.60004	4539.46
-3.42415	-570.879	-3.42415	589.812	2.60011	4499.8
-3.42384	485.373	-3.42384	663.375	2.60019	4463.85
-3.42354	-163.279	-3.42354	583.094	2.60026	4431.94
-3.42323	-473.752	-3.42323	604.312	2.60034	4402.35
-3.42293	-283.043	-3.42293	667.562	2.60042	4372.88
-3.42262	-763.242	-3.42262	703.969	2.60049	4342.17
-3.42232	-734.854	-3.42232	586.094	2.60057	4310.59
-3.42201	-268.705	-3.42201	479.719	2.60065	4280.5
-3.42171	-590.943	-3.42171	478.094	2.60072	4255.12
-3.4214	-41.624	-3.4214	506.312	2.6008	4236.38
-3.4211	-618.911	-3.4211	503.312	2.60087	4224.04
-3.42079	-1049.76	-3.42079	499.906	2.60095	4214.8
-3.42048	-630.938	-3.42048	506.688	2.60103	4203.32
-3.42018	-712.781	-3.42018	579.594	2.6011	4184.05
-3.41987	-449.408	-3.41987	606.625	2.60118	4152.88
-3.41957	-741.642	-3.41957	636.219	2.60126	4109.17
-3.41926	-1530.57	-3.41926	605.312	2.60133	4055.35
-3.41896	-359.883	-3.41896	568.812	2.60141	3996.24
-3.41865	-206.636	-3.41865	546.875	2.60148	3937.22
-3.41835	-1439.9	-3.41835	515.969	2.60156	3882.33
-3.41804	-341.212	-3.41804	466.906	2.60164	3833.13
-3.41774	-118.215	-3.41774	526.625	2.60171	3788.88
-3.41743	-522.007	-3.41743	523.531	2.60179	3747.48
-3.41713	-1060.82	-3.41713	616.688	2.60187	3706.58
-3.41682	-327.661	-3.41682	655.875	2.60194	3665.01
-3.41652	355.012	-3.41652	667.938	2.60202	3622.91
-3.41621	-640.602	-3.41621	642	2.60209	3581.39
-3.41591	-517.411	-3.41591	534.625	2.60217	3541.77
-3.4156	-223.916	-3.4156	546.094	2.60225	3504.58
-3.4153	-652	-3.4153	531.094	2.60232	3469.29
-3.41499	-679.508	-3.41499	495.125	2.6024	3434.66
-3.41469	-518.58	-3.41469	431.531	2.60248	3399.45
-3.41438	-1222.66	-3.41438	396.438	2.60255	3363
-3.41408	-483.521	-3.41408	461.312	2.60263	3326.02
-3.41377	-750.374	-3.41377	560.781	2.60271	3290.03
-3.41347	188.214	-3.41347	586.188	2.60278	3257.01
-3.41316	-402.269	-3.41316	538.594	2.60286	3228.49
-3.41286	-852.57	-3.41286	539.281	2.60293	3204.75
-3.41255	-1132.93	-3.41255	527.406	2.60301	3184.74
-3.41225	-1017.87	-3.41225	518.656	2.60309	3166.33
-3.41194	-208.514	-3.41194	573.844	2.60316	3147.09
-3.41164	-463.865	-3.41164	602.406	2.60324	3124.81
-3.41133	-636.374	-3.41133	555.219	2.60332	3098.35
-3.41103	-435.726	-3.41103	482.656	2.60339	3067.72
-3.41072	-339.176	-3.41072	482.844	2.60347	3033.96
-3.41042	-663.476	-3.41042	485	2.60354	2998.71
-3.41011	-189.882	-3.41011	581.75	2.60362	2963.96
-3.40981	-179.259	-3.40981	648.469	2.6037	2931.31
-3.4095	48.6751	-3.4095	649.844	2.60377	2902.13
-3.4092	-594.974	-3.4092	521.594	2.60385	2877.16
-3.40889	-1203.73	-3.40889	465.938	2.60393	2856.31
-3.40859	-592.361	-3.40859	521.656	2.604	2839.1
-3.40828	-646.117	-3.40828	568.375	2.60408	2824.53
-3.40798	-968.329	-3.40798	529.812	2.60415	2811.45
-3.40767	-626.316	-3.40767	491.219	2.60423	2798.82
-3.40737	-454.686	-3.40737	411.531	2.60431	2785.9
-3.40706	-142.073	-3.40706	327.906	2.60438	2772.52
-3.40676	-26.4975	-3.40676	357	2.60446	2758.82
-3.40645	-369.928	-3.40645	448.938	2.60454	2745.16
-3.40615	-129.507	-3.40615	549.219	2.60461	2731.7
-3.40584	-474.251	-3.40584	539.812	2.60469	2718.37
-3.40554	-335.526	-3.40554	535.906	2.60476	2704.54
-3.40523	454.581	-3.40523	613.594	2.60484	2689.52
-3.40492	-445.088	-3.40492	602.281	2.60492	2672.76
-3.40462	-11.0822	-3.40462	631.344	2.60499	2654.11
-3.40431	-249.403	-3.40431	629.438	2.60507	2634.42
-3.40401	-488.76	-3.40401	571.969	2.60515	2615.14
-3.4037	-577.562	-3.4037	569.906	2.60522	2598.3
-3.4034	-884.569	-3.4034	596.594	2.6053	2585.8
-3.40309	-643.727	-3.40309	578.875	2.60537	2578.9
-3.40279	-670.238	-3.40279	542.562	2.60545	2577.83
-3.40248	-727.094	-3.40248	501.25	2.60553	2581.59
-3.40218	-94.3171	-3.40218	544.906	2.6056	2588.35
-3.40187	-843.47	-3.40187	608.312	2.60568	2595.83
-3.40157	-1165.34	-3.40157	583.469	2.60576	2602.14
-3.40126	-28.6116	-3.40126	546.031	2.60583	2606.39
-3.40096	-189.514	-3.40096	529.25	2.60591	2608.83
-3.40065	-850.928	-3.40065	515.594	2.60598	2610.81
-3.40035	-552.509	-3.40035	492.344	2.60606	2614.15
-3.40004	158.355	-3.40004	551.094	2.60614	2620.3
-3.39974	-802.188	-3.39974	602.75	2.60621	2629.42
-3.39943	-238.517	-3.39943	591.469	2.60629	2640.4
-3.39913	-390.241	-3.39913	535.406	2.60637	2650.84
-3.39882	-588.028	-3.39882	464.719	2.60644	2658.03
-3.39852	176.672	-3.39852	557.469	2.60652	2659.97
-3.39821	667.927	-3.39821	561.781	2.6066	2656.66
-3.39791	-408.637	-3.39791	448.594	2.60667	2649.65
-3.3976	-443.368	-3.3976	434.625	2.60675	2642.14
-3.3973	-485.162	-3.3973	413.406	2.60682	2637.39
-3.39699	-589.17	-3.39699	507.844	2.6069	2637.35
-3.39669	-209.078	-3.39669	579	2.60698	2641.76
-3.39638	-167.546	-3.39638	647.656	2.60705	2648.37
-3.39608	-478.676	-3.39608	608.906	2.60713	2653.36
-3.39577	-169.569	-3.39577	559.125	2.60721	2653.78
-3.39547	-315.41	-3.39547	571.25	2.60728	2648.49
-3.39516	-824.234	-3.39516	499.469	2.60736	2639.16
-3.39486	-783.555	-3.39486	398.688	2.60743	2629.88
-3.39455	-475.42	-3.39455	434.781	2.60751	2625.25
-3.39425	-220.87	-3.39425	395.281	2.60759	2628.93
-3.39394	-335.237	-3.39394	381.906	2.60766	2641.72
-3.39364	-704.483	-3.39364	388	2.60774	2661.66
-3.39333	-342.604	-3.39333	456.812	2.60782	2684.86
-3.39303	-505.121	-3.39303	568.469	2.60789	2707.35
-3.39272	-661.27	-3.39272	484.25	2.60797	2727.45
-3.39242	-825.862	-3.39242	458.031	2.60804	2745.82
-3.39211	-1106.24	-3.39211	566.812	2.60812	2765.75
-3.39181	-503.414	-3.39181	620.094	2.6082	2790.6
-3.3915	-754.182	-3.3915	493.688	2.60827	2822.09
-3.3912	-530.909	-3.3912	524.906	2.60835	2858.83
-3.39089	-678.589	-3.39089	597.5	2.60843	2896.22
-3.39059	-485.569	-3.39059	544.531	2.6085	2928.13
-3.39028	-593.148	-3.39028	586.531	2.60858	2949.68
-3.38998	-63.9197	-3.38998	623.594	2.60865	2959.04
-3.38967	-310.368	-3.38967	602.281	2.60873	2958.96
-3.38937	-466.845	-3.38937	580.375	2.60881	2955.45
-3.38906	-714.213	-3.38906	666.344	2.60888	2955.58
-3.38875	-818.837	-3.38875	734.844	2.60896	2964.53
-3.38845	-240.605	-3.38845	707.062	2.60904	2983.64
-3.38814	-390.425	-3.38814	579.75	2.60911	3010.06
-3.38784	-473.975	-3.38784	469.719	2.60919	3038.25
-3.38753	-88.0013	-3.38753	654.156	2.60926	3062.56
-3.38723	-132.304	-3.38723	676.312	2.60934	3079.94
-3.38692	-760.17	-3.38692	531.781	2.60942	3091.08
-3.38662	-654.035	-3.38662	469.281	2.60949	3100.04
-3.38631	-310.985	-3.38631	481.094	2.60957	3112.13
-3.38601	8.4561	-3.38601	470	2.60965	3131.04
-3.3857	2.46855	-3.3857	450.75	2.60972	3157.21
-3.3854	-345.505	-3.3854	484.812	2.6098	3186.97
-3.38509	-190.275	-3.38509	503.844	2.60987	3213.55
-3.38479	-291.801	-3.38479	559.844	2.60995	3229.85
-3.38448	-514.417	-3.38448	566.594	2.61003	3230.84
-3.38418	-432.036	-3.38418	460.5	2.6101	3215.16
-3.38387	-633.788	-3.38387	476.625	2.61018	3185.6
-3.38357	-364.203	-3.38357	560.656	2.61026	3148.04
-3.38326	-186.507	-3.38326	526.438	2.61033	3109.57
-3.38296	-116.022	-3.38296	509.688	2.61041	3076.72
-3.38265	-348.013	-3.38265	457.406	2.61049	3053.89
-3.38235	-721.999	-3.38235	364.656	2.61056	3043.12
-3.38204	-809.764	-3.38204	450.094	2.61064	3044.2
-3.38174	-873.657	-3.38174	451.156	2.61071	3055.38
-3.38143	-494.052	-3.38143	372.031	2.61079	3073.79
-3.38113	-583.747	-3.38113	363.125	2.61087	3095.87
-3.38082	-57.9191	-3.38082	467.875	2.61094	3117.62
-3.38052	-869.981	-3.38052	541.812	2.61102	3134.79
-3.38021	-1105.14	-3.38021	564.188	2.6111	3143.79
-3.37991	-106.305	-3.37991	615.719	2.61117	3142.35
-3.3796	-641.994	-3.3796	615.5	2.61125	3130.34
-3.3793	-955.422	-3.3793	605.281	2.61132	3109.95
-3.37899	-551.157	-3.37899	567.219	2.6114	3085.31
-3.37869	-297.132	-3.37869	526.094	2.61148	3061.41
-3.37838	-1152.43	-3.37838	508.406	2.61155	3042.46
-3.37808	-606.949	-3.37808	518.031	2.61163	3030.95
-3.37777	-191.405	-3.37777	430.344	2.61171	3026.74
-3.37747	-90.7455	-3.37747	485.094	2.61178	3027.93
-3.37716	-705.468	-3.37716	482.406	2.61186	3031.4
-3.37686	-539.116	-3.37686	365.812	2.61193	3034.58
-3.37655	-212.204	-3.37655	407.531	2.61201	3036.31
-3.37625	104.651	-3.37625	475.344	2.61209	3037.26
-3.37594	-724.428	-3.37594	483.219	2.61216	3039.2
-3.37564	-597.692	-3.37564	485.75	2.61224	3044.03
-3.37533	-938.772	-3.37533	506.531	2.61232	3052.37
-3.37503	-600.055	-3.37503	435.406	2.61239	3063.31
-3.37472	-139.421	-3.37472	377.688	2.61247	3074.04
-3.37442	-33.1679	-3.37442	338.812	2.61254	3081.3
-3.37411	-841.75	-3.37411	365.281	2.61262	3082.54
-3.37381	-374.957	-3.37381	324.781	2.6127	3077.17
-3.3735	-546.351	-3.3735	276.844	2.61277	3067.1
-3.37319	-468.618	-3.37319	253.75	2.61285	3056.25
-3.37289	-96.9432	-3.37289	243.406	2.61293	3049.27
-3.37258	-822.002	-3.37258	221.688	2.613	3049.93
-3.37228	155.348	-3.37228	291.062	2.61308	3059.55
-3.37197	-533.023	-3.37197	434.625	2.61315	3076.84
-3.37167	-311.839	-3.37167	479.812	2.61323	3098.02
-3.37136	-731.007	-3.37136	459.406	2.61331	3118.41
-3.37106	5.02902	-3.37106	415.875	2.61338	3133.8
-3.37075	-116.442	-3.37075	332.719	2.61346	3141.98
-3.37045	-628.089	-3.37045	398.562	2.61354	3143.01
-3.37014	-177.618	-3.37014	581.281	2.61361	3138.96
-3.36984	-341.054	-3.36984	630.469	2.61369	3132.77
-3.36953	-241.931	-3.36953	552.531	2.61376	3126.66
-3.36923	-492.371	-3.36923	503.969	2.61384	3121.71
-3.36892	-474.33	-3.36892	454.625	2.61392	3117.42
-3.36862	-137.018	-3.36862	465.938	2.61399	3112.71
-3.36831	-528.27	-3.36831	503.094	2.61407	3106.81
-3.36801	-14.6275	-3.36801	585.938	2.61415	3100.29
-3.3677	-132.855	-3.3677	687.156	2.61422	3095.25
-3.3674	-145.106	-3.3674	651.188	2.6143	3094.63
-3.36709	55.0697	-3.36709	638.281	2.61438	3101.03
-3.36679	-610.835	-3.36679	608.062	2.61445	3115.52
-3.36648	200.977	-3.36648	574.031	2.61453	3136.98
-3.36618	-793.81	-3.36618	596.844	2.6146	3162.24
-3.36587	-644.686	-3.36587	566.688	2.61468	3187.01
-3.36557	-302.201	-3.36557	496.531	2.61476	3207.6
-3.36526	-669.529	-3.36526	548.438	2.61483	3221.64
-3.36496	-593.24	-3.36496	645.125	2.61491	3228.53
-3.36465	-243.678	-3.36465	688.125	2.61499	3229.35
-3.36435	-241.051	-3.36435	746.344	2.61506	3225.31
-3.36404	-295.005	-3.36404	752.156	2.61514	3217.22
-3.36374	-539.628	-3.36374	741.906	2.61521	3205.04
-3.36343	-385.606	-3.36343	676.469	2.61529	3188.53
-3.36313	-410.029	-3.36313	549.094	2.61537	3168.06
-3.36282	-611.111	-3.36282	488	2.61544	3145.36
-3.36252	-665.038	-3.36252	547.5	2.61552	3124.1
-3.36221	-358.058	-3.36221	649.562	2.6156	3108.63
-3.36191	-568.318	-3.36191	632.688	2.61567	3102.72
-3.3616	-91.9798	-3.3616	542.5	2.61575	3107.88
-3.3613	-198.351	-3.3613	606.562	2.61582	3122.2
-3.36099	-318.863	-3.36099	661.656	2.6159	3141.03
-3.36069	-773.248	-3.36069	704.125	2.61598	3158.07
-3.36038	-310.631	-3.36038	656.531	2.61605	3168.14
-3.36008	8.82376	-3.36008	668.969	2.61613	3168.43
-3.35977	-715.447	-3.35977	634.969	2.61621	3159.72
-3.35947	-1069.92	-3.35947	619.469	2.61628	3145.36
-3.35916	-433.021	-3.35916	580.156	2.61636	3129.51
-3.35886	-656.477	-3.35886	453.188	2.61643	3114.94
-3.35855	-339.662	-3.35855	433.656	2.61651	3101.53
-3.35825	-1064.13	-3.35825	511.031	2.61659	3086.42
-3.35794	-858.386	-3.35794	620.125	2.61666	3065.08
-3.35764	-286.024	-3.35764	743.125	2.61674	3034
-3.35733	-433.402	-3.35733	658.312	2.61682	2992.15
-3.35702	-409.583	-3.35702	512.688	2.61689	2942.25
-3.35672	-158	-3.35672	503.469	2.61697	2889.95
-3.35641	-182.883	-3.35641	491	2.61704	2842.11
-3.35611	273.182	-3.35611	483.688	2.61712	2804.59
-3.3558	-517.424	-3.3558	469.125	2.6172	2780.53
-3.3555	-207.372	-3.3555	423.25	2.61727	2769.63
-3.35519	-66.1257	-3.35519	430.625	2.61735	2769.3
-3.35489	-580.911	-3.35489	537.312	2.61743	2775.58
-3.35458	-647.246	-3.35458	581.719	2.6175	2784.99
-3.35428	-328.895	-3.35428	586.406	2.61758	2795.6
-3.35397	-691.864	-3.35397	556.594	2.61765	2806.62
-3.35367	-30.1478	-3.35367	524.625	2.61773	2818.3
-3.35336	-865.937	-3.35336	588.719	2.61781	2830.64
-3.35306	-530.555	-3.35306	581.219	2.61788	2843.27
-3.35275	-661.913	-3.35275	597.031	2.61796	2855.24
-3.35245	-789.569	-3.35245	622	2.61804	2865.6
-3.35214	-311.077	-3.35214	647.125	2.61811	2873.85
-3.35184	-1330.8	-3.35184	696.719	2.61819	2880.25
-3.35153	-313.769	-3.35153	661.969	2.61827	2885.25
-3.35123	-28.1126	-3.35123	515.719	2.61834	2889.17
-3.35092	-746.448	-3.35092	507.906	2.61842	2891.44
-3.35062	-343.798	-3.35062	535.406	2.61849	2890.49
-3.35031	-473.437	-3.35031	581.812	2.61857	2884.3
-3.35001	-270.595	-3.35001	577.844	2.61865	2871.54
-3.3497	-700.636	-3.3497	547.094	2.61872	2852.27
-3.3494	-844.967	-3.3494	570.75	2.6188	2828.62
-3.34909	-374.222	-3.34909	553.594	2.61888	2804.35
-3.34879	-316.684	-3.34879	430.625	2.61895	2783.5
-3.34848	-766.052	-3.34848	372.312	2.61903	2769.1
-3.34818	-222.393	-3.34818	473.219	2.6191	2761.83
-3.34787	-486.016	-3.34787	500.656	2.61918	2759.69
-3.34757	-829.617	-3.34757	507.656	2.61926	2758.74
-3.34726	-58.4968	-3.34726	532.25	2.61933	2754.36
-3.34696	-1192.06	-3.34696	578.312	2.61941	2743.38
-3.34665	-54.6627	-3.34665	544.25	2.61949	2724.93
-3.34635	53.7173	-3.34635	496.969	2.61956	2700.99
-3.34604	-330.773	-3.34604	553.719	2.61964	2675.94
-3.34574	-1549.31	-3.34574	561.531	2.61971	2654.72
-3.34543	-433.559	-3.34543	528.219	2.61979	2642.01
-3.34513	-77.1423	-3.34513	491.906	2.61987	2640.07
-3.34482	-385.33	-3.34482	442.062	2.61994	2648.86
-3.34452	236.535	-3.34452	363.781	2.62002	2665.83
-3.34421	-40.8755	-3.34421	305.875	2.6201	2686.71
-3.34391	-730.534	-3.34391	321.219	2.62017	2706.85
-3.3436	-433.362	-3.3436	433.344	2.62025	2721.92
-3.3433	-792.432	-3.3433	498.938	2.62032	2729.23
-3.34299	-471.887	-3.34299	431.875	2.6204	2727.78
-3.34269	-790.738	-3.34269	430.219	2.62048	2718.62
-3.34238	-281.494	-3.34238	414.281	2.62055	2704.21
-3.34208	-562.554	-3.34208	402.812	2.62063	2687.95
-3.34177	-250.742	-3.34177	425.406	2.62071	2673.09
-3.34146	-1017.16	-3.34146	468.562	2.62078	2662.15
-3.34116	-983.574	-3.34116	481.062	2.62086	2656.42
-3.34085	-134.891	-3.34085	440.031	2.62093	2655.47
-3.34055	-667.008	-3.34055	445.688	2.62101	2657.99
-3.34024	-242.982	-3.34024	442.188	2.62109	2662.11
-3.33994	-621.931	-3.33994	352.5	2.62116	2666.32
-3.33963	-688.726	-3.33963	346.719	2.62124	2669.71
-3.33933	-106.318	-3.33933	430.031	2.62132	2672.39
-3.33902	-208.566	-3.33902	471.406	2.62139	2674.87
-3.33872	-304.761	-3.33872	465.125	2.62147	2677.51
-3.33841	-466.99	-3.33841	511.969	2.62154	2680.19
-3.33811	-546.18	-3.33811	451.969	2.62162	2681.84
-3.3378	356.089	-3.3378	337.188	2.6217	2680.98
-3.3375	8.69246	-3.3375	265.781	2.62177	2676.35
-3.33719	-633.328	-3.33719	269	2.62185	2667.48
-3.33689	138.396	-3.33689	297.875	2.62193	2655.38
-3.33658	180.322	-3.33658	393.906	2.622	2642.26
-3.33628	-844.245	-3.33628	330.688	2.62208	2631.03
-3.33597	-784.422	-3.33597	195.219	2.62215	2624.3
-3.33567	-486.134	-3.33567	165.812	2.62223	2623.4
-3.33536	-376.993	-3.33536	265.781	2.62231	2627.98
-3.33506	-609.969	-3.33506	312.094	2.62238	2636.03
-3.33475	-1320.52	-3.33475	269.969	2.62246	2644.57
-3.33445	-731.085	-3.33445	326.344	2.62254	2650.51
-3.33414	-369.101	-3.33414	483.562	2.62261	2651.46
-3.33384	-740.579	-3.33384	549.375	2.62269	2646.3
-3.33353	-176.528	-3.33353	430.781	2.62277	2635.41
-3.33323	-464.416	-3.33323	310.562	2.62284	2620.22
-3.33292	244.072	-3.33292	325.906	2.62292	2602.92
-3.33262	-842.446	-3.33262	370.719	2.62299	2585.8
-3.33231	-599.556	-3.33231	348.594	2.62307	2570.94
-3.33201	-57.2888	-3.33201	297.656	2.62315	2559.96
-3.3317	124.819	-3.3317	299.125	2.62322	2553.89
-3.3314	-665.971	-3.3314	324.312	2.6233	2552.86
-3.33109	-850.955	-3.33109	312.219	2.62338	2556.32
-3.33079	-60.9916	-3.33079	322.562	2.62345	2563.01
-3.33048	-985.937	-3.33048	425.656	2.62353	2570.89
-3.33018	-130.597	-3.33018	484.562	2.6236	2578.12
-3.32987	147.063	-3.32987	435.719	2.62368	2582.91
-3.32957	-424.302	-3.32957	367.531	2.62376	2584.1
-3.32926	-521.455	-3.32926	415.625	2.62383	2581.3
-3.32896	-585.047	-3.32896	560.844	2.62391	2574.77
-3.32865	67.7408	-3.32865	567.125	2.62399	2565.24
-3.32835	323.459	-3.32835	481.656	2.62406	2553.39
-3.32804	-691.68	-3.32804	486	2.62414	2539.86
-3.32774	-575.908	-3.32774	520.031	2.62421	2524.87
-3.32743	-1003.2	-3.32743	439	2.62429	2508.65
-3.32713	-684.8	-3.32713	409.594	2.62437	2491.36
-3.32682	-1133.62	-3.32682	493.406	2.62444	2473.36
-3.32652	-461.094	-3.32652	520.75	2.62452	2455.16
-3.32621	-101.933	-3.32621	547.656	2.6246	2437.37
-3.3259	-741.157	-3.3259	593.438	2.62467	2420.7
-3.3256	15.8618	-3.3256	516.812	2.62475	2405.8
-3.32529	-814.806	-3.32529	487.594	2.62482	2393.5
-3.32499	-484.782	-3.32499	461.156	2.6249	2384.91
-3.32468	-5.88251	-3.32468	429.406	2.62498	2381.53
-3.32438	-371.924	-3.32438	533.469	2.62505	2385.07
-3.32407	-169.332	-3.32407	485.156	2.62513	2396.8
-3.32377	33.68	-3.32377	401.969	2.62521	2416.9
-3.32346	-550.054	-3.32346	435.719	2.62528	2443.97
-3.32316	-23.3856	-3.32316	466.281	2.62536	2475.01
-3.32285	-549.673	-3.32285	468.562	2.62543	2505.72
-3.32255	-794.848	-3.32255	398.469	2.62551	2531.77
-3.32224	-723.903	-3.32224	338.562	2.62559	2549.76
-3.32194	-361.17	-3.32194	390.031	2.62566	2558.35
-3.32163	-457.877	-3.32163	473.25	2.62574	2558.14
-3.32133	102.419	-3.32133	528.688	2.62582	2551.5
-3.32102	-779.787	-3.32102	568.031	2.62589	2541.42
-3.32072	-949.841	-3.32072	521	2.62597	2530.2
-3.32041	-903.451	-3.32041	487.125	2.62604	2519.01
-3.32011	-690.092	-3.32011	506.344	2.62612	2507.91
-3.3198	-59.8493	-3.3198	520.469	2.6262	2496.35
-3.3195	51.9315	-3.3195	447.312	2.62627	2484.63
-3.31919	-95.512	-3.31919	465.25	2.62635	2474.19
-3.31889	-616.81	-3.31889	500.062	2.62643	2467.62
-3.31858	-830.024	-3.31858	520.844	2.6265	2468.37
-3.31828	-1096.89	-3.31828	540.562	2.62658	2478.56
-3.31797	550.632	-3.31797	494.188	2.62666	2498.42
-3.31767	-615.891	-3.31767	480.062	2.62673	2525.29
-3.31736	-312.823	-3.31736	540.438	2.62681	2554.14
-3.31706	-434.098	-3.31706	499.938	2.62688	2579.11
-3.31675	-356.982	-3.31675	434.312	2.62696	2595.21
-3.31645	152.735	-3.31645	371.094	2.62704	2599.95
-3.31614	-360.816	-3.31614	401.812	2.62711	2594.26
-3.31584	-329.552	-3.31584	492.281	2.62719	2581.67
-3.31553	-583.931	-3.31553	486.969	2.62727	2567.47
-3.31523	232.897	-3.31523	494.281	2.62734	2556.37
-3.31492	-545.537	-3.31492	505.5	2.62742	2551.41
-3.31462	-185.575	-3.31462	475.25	2.62749	2552.98
-3.31431	-566.296	-3.31431	483.719	2.62757	2559.09
-3.31401	-225.111	-3.31401	438.469	2.62765	2566.48
-3.3137	-408.887	-3.3137	402.312	2.62772	2572.01
-3.3134	1.31306	-3.3134	393.219	2.6278	2573.83
-3.31309	-139.132	-3.31309	403.125	2.62788	2571.84
-3.31279	-539.418	-3.31279	387.875	2.62795	2567.76
-3.31248	-329.394	-3.31248	399.094	2.62803	2564.25
-3.31218	-1067.61	-3.31218	473.875	2.6281	2564.04
-3.31187	-766.433	-3.31187	444.594	2.62818	2568.83
-3.31157	-595.564	-3.31157	364.844	2.62826	2578.9
-3.31126	-111.781	-3.31126	362.938	2.62833	2592.81
-3.31096	-374.288	-3.31096	427.406	2.62841	2607.75
-3.31065	-728.289	-3.31065	433.875	2.62849	2620.34
-3.31035	-349.458	-3.31035	403.094	2.62856	2627.24
-3.31004	-151.501	-3.31004	486.75	2.62864	2626.37
-3.30973	-16.8991	-3.30973	569.219	2.62871	2617.41
-3.30943	-454.896	-3.30943	556.312	2.62879	2601.93
-3.30912	-667.625	-3.30912	566.688	2.62887	2583.4
-3.30882	-537.265	-3.30882	432.938	2.62894	2566.11
-3.30851	-321.411	-3.30851	328.156	2.62902	2554.22
-3.30821	-728.643	-3.30821	305.031	2.6291	2550.67
-3.3079	73.5445	-3.3079	315.656	2.62917	2556.28
-3.3076	-466.911	-3.3076	346.312	2.62925	2569.99
-3.30729	-369.521	-3.30729	380.062	2.62932	2589.14
-3.30699	-636.873	-3.30699	470.594	2.6294	2610.52
-3.30668	231.519	-3.30668	588.688	2.62948	2631.69
-3.30638	-779.275	-3.30638	514.625	2.62955	2651.51
-3.30607	-735.615	-3.30607	536.031	2.62963	2669.95
-3.30577	-488.091	-3.30577	468.156	2.62971	2687.83
-3.30546	372.095	-3.30546	350.438	2.62978	2705.7
-3.30516	-68.371	-3.30516	270.938	2.62986	2723.08
-3.30485	-919.825	-3.30485	187.875	2.62993	2738.43
-3.30455	77.9695	-3.30455	216.875	2.63001	2749.33
-3.30424	-790.856	-3.30424	348.844	2.63009	2753.66
-3.30394	-285.853	-3.30394	430.969	2.63016	2750.4
-3.30363	-404.291	-3.30363	459.719	2.63024	2740.16
-3.30333	-372.331	-3.30333	471.281	2.63032	2725.18
-3.30302	3.29578	-3.30302	442.469	2.63039	2708.34
-3.30272	-544.802	-3.30272	502.469	2.63047	2692.45
-3.30241	-52.2204	-3.30241	465.688	2.63055	2679.32
-3.30211	-310.053	-3.30211	460.875	2.63062	2669.5
-3.3018	-558.733	-3.3018	453.25	2.6307	2662.53
-3.3015	-264.03	-3.3015	425.438	2.63077	2657.78
-3.30119	-504.202	-3.30119	455.469	2.63085	2655.14
-3.30089	-483.6	-3.30089	444.781	2.63093	2655.05
-3.30058	-910.082	-3.30058	428.156	2.631	2658.11
-3.30028	-391.896	-3.30028	568.719	2.63108	2664.34
-3.29997	-302.24	-3.29997	570.219	2.63116	2672.68
-3.29967	-884.175	-3.29967	483.188	2.63123	2680.56
-3.29936	-806.14	-3.29936	500.906	2.63131	2684.9
-3.29906	-231.23	-3.29906	551.062	2.63138	2683.12
-3.29875	-150.267	-3.29875	579.438	2.63146	2674.5
-3.29845	-789.201	-3.29845	604.125	2.63154	2660.96
-3.29814	-1242.1	-3.29814	593.188	2.63161	2646.88
-3.29784	-181.439	-3.29784	556.406	2.63169	2637.8
-3.29753	-396.859	-3.29753	543.281	2.63177	2638.71
-3.29723	-611.597	-3.29723	496.438	2.63184	2652.08
-3.29692	-992.607	-3.29692	474.969	2.63192	2677.18
-3.29662	-248.181	-3.29662	424.594	2.63199	2709.79
-3.29631	-514.654	-3.29631	408	2.63207	2743.75
-3.29601	-199.572	-3.29601	485.25	2.63215	2772.65
-3.2957	48.6357	-3.2957	502.781	2.63222	2791.39
-3.2954	-453.491	-3.2954	435.75	2.6323	2797.45
-3.29509	-1091.52	-3.29509	403.656	2.63238	2791.01
-3.29479	-362.93	-3.29479	518.125	2.63245	2774.42
-3.29448	-1039.13	-3.29448	579.312	2.63253	2750.98
-3.29417	-494.761	-3.29417	434.906	2.6326	2724.6
-3.29387	-542.044	-3.29387	403.75	2.63268	2698.6
-3.29356	-711.455	-3.29356	529.281	2.63276	2676.02
-3.29326	-598.112	-3.29326	572.969	2.63283	2659.26
-3.29295	-503.545	-3.29295	556.188	2.63291	2650.23
-3.29265	-598.519	-3.29265	611.094	2.63299	2649.81
-3.29234	-978.531	-3.29234	602.5	2.63306	2657.57
-3.29204	-933.848	-3.29204	461.312	2.63314	2671.48
-3.29173	-573.4	-3.29173	397.094	2.63321	2688.16
-3.29143	-743.875	-3.29143	391.188	2.63329	2703.26
-3.29112	181.425	-3.29112	471.531	2.63337	2712.84
-3.29082	-758.476	-3.29082	463.875	2.63344	2714.04
-3.29051	-585.638	-3.29051	463.406	2.63352	2706.19
-3.29021	-1299.06	-3.29021	450.938	2.6336	2690.55
-3.2899	-333.255	-3.2899	446.75	2.63367	2669.95
-3.2896	-823.984	-3.2896	480.312	2.63375	2647.75
-3.28929	-406.405	-3.28929	473.438	2.63382	2626.99
-3.28899	-592.807	-3.28899	477.219	2.6339	2609.78
-3.28868	-252.475	-3.28868	474.844	2.63398	2597.52
-3.28838	-231.519	-3.28838	378.594	2.63405	2590.87
-3.28807	-244.19	-3.28807	433.281	2.63413	2590.29
-3.28777	121.642	-3.28777	520.156	2.63421	2596.07
-3.28746	-224.218	-3.28746	510.938	2.63428	2607.92
-3.28716	-694.556	-3.28716	532.438	2.63436	2624.8
-3.28685	-101.5	-3.28685	514.312	2.63444	2644.2
-3.28655	-322.724	-3.28655	534.312	2.63451	2662.57
-3.28624	-253.775	-3.28624	573.594	2.63459	2675.73
-3.28594	-244.702	-3.28594	496.062	2.63466	2680.15
-3.28563	-943.709	-3.28563	542.781	2.63474	2673.88
-3.28533	-565.916	-3.28533	578.844	2.63482	2657.53
-3.28502	-674.545	-3.28502	547.719	2.63489	2634.05
-3.28472	-408.716	-3.28472	677.375	2.63497	2608.12
-3.28441	-935.896	-3.28441	670.594	2.63505	2584.76
-3.28411	-788.269	-3.28411	531.656	2.63512	2568.25
-3.2838	-114.302	-3.2838	462.594	2.6352	2561.15
-3.2835	-296.673	-3.2835	502.531	2.63527	2563.92
-3.28319	-605.347	-3.28319	573.625	2.63535	2575.44
-3.28289	-144.568	-3.28289	608.906	2.63543	2593.35
-3.28258	-630.781	-3.28258	595.438	2.6355	2614.69
-3.28228	26.038	-3.28228	592.312	2.63558	2636.56
-3.28197	-422.779	-3.28197	617.438	2.63566	2656.05
-3.28167	-208.54	-3.28167	626.938	2.63573	2670.66
-3.28136	-532.735	-3.28136	578.344	2.63581	2678.75
-3.28106	-813.637	-3.28106	555.312	2.63588	2679.78
-3.28075	-399.853	-3.28075	520.938	2.63596	2674.83
-3.28045	-347.935	-3.28045	533.938	2.63604	2666.53
-3.28014	-790.475	-3.28014	617.875	2.63611	2658.44
-3.27984	-264.975	-3.27984	620.344	2.63619	2654.27
-3.27953	-1275.66	-3.27953	555.594	2.63627	2656.21
-3.27923	-812.968	-3.27923	601	2.63634	2664.22
-3.27892	-567.938	-3.27892	577.688	2.63642	2675.77
-3.27862	-755.049	-3.27862	526.562	2.63649	2686.63
-3.27831	-681.386	-3.27831	447.344	2.63657	2692.33
-3.278	-36.6869	-3.278	518.312	2.63665	2690.06
-3.2777	-552.325	-3.2777	652.969	2.63672	2679.9
-3.27739	-258.738	-3.27739	618.062	2.6368	2664.88
-3.27709	-538.341	-3.27709	582.531	2.63688	2650.02
-3.27678	-358.281	-3.27678	655.75	2.63695	2640.61
-3.27648	280.837	-3.27648	594.469	2.63703	2640.15
-3.27617	-160.968	-3.27617	449.875	2.6371	2649.11
-3.27587	-535.952	-3.27587	383.594	2.63718	2664.88
-3.27556	-1105.64	-3.27556	425.156	2.63726	2682.96
-3.27526	-713.569	-3.27526	492.156	2.63733	2698.6
-3.27495	-2.50794	-3.27495	475.031	2.63741	2708.67
-3.27465	-473.174	-3.27465	507.281	2.63749	2712.63
-3.27434	-613.777	-3.27434	541.125	2.63756	2712.3
-3.27404	-1140.93	-3.27404	453.062	2.63764	2711.11
-3.27373	-681.517	-3.27373	460.031	2.63771	2712.47
-3.27343	-533.325	-3.27343	507.844	2.63779	2718.66
-3.27312	-398.33	-3.27312	517.969	2.63787	2730.3
-3.27282	-904.16	-3.27282	470.594	2.63794	2746.52
-3.27251	-761.535	-3.27251	456.438	2.63802	2765.67
-3.27221	-182.712	-3.27221	563.719	2.6381	2786.14
-3.2719	-531.277	-3.2719	573.562	2.63817	2807.03
-3.2716	-425.983	-3.2716	627.719	2.63825	2827.63
-3.27129	-348.381	-3.27129	564.594	2.63833	2847.68
-3.27099	-322.094	-3.27099	414.031	2.6384	2866.51
-3.27068	-155.86	-3.27068	407.562	2.63848	2882.77
-3.27038	-748.615	-3.27038	388.688	2.63855	2894.9
-3.27007	-452.323	-3.27007	353.938	2.63863	2901.47
-3.26977	-177.04	-3.26977	450.344	2.63871	2901.71
-3.26946	-686.231	-3.26946	518.969	2.63878	2895.89
-3.26916	-41.427	-3.26916	643.031	2.63886	2885.25
-3.26885	-211.363	-3.26885	735.781	2.63894	2871.21
-3.26855	-849.051	-3.26855	627.438	2.63901	2855.11
-3.26824	-1192.77	-3.26824	560.531	2.63909	2837.7
-3.26794	-403.228	-3.26794	511.25	2.63916	2819.08
-3.26763	-64.7732	-3.26763	458.281	2.63924	2799.39
-3.26733	-745.739	-3.26733	397.844	2.63932	2779.17
-3.26702	-440.492	-3.26702	370.156	2.63939	2759.93
-3.26672	-655.072	-3.26672	472.938	2.63947	2744.21
-3.26641	-115.943	-3.26641	538.75	2.63955	2734.72
-3.26611	84.4823	-3.26611	629	2.63962	2733.44
-3.2658	-493.921	-3.2658	694.312	2.6397	2741.03
-3.2655	-47.5853	-3.2655	620.25	2.63977	2755.72
-3.26519	-1245.37	-3.26519	459.344	2.63985	2774.22
-3.26489	-328.685	-3.26489	378.906	2.63993	2792.09
-3.26458	-475.813	-3.26458	370.062	2.64	2805.17
-3.26428	-226.884	-3.26428	428.969	2.64008	2810.7
-3.26397	-449.526	-3.26397	383.156	2.64016	2808.27
-3.26367	44.4077	-3.26367	317.312	2.64023	2799.43
-3.26336	-410.279	-3.26336	307.594	2.64031	2787.18
-3.26306	-246.658	-3.26306	392.25	2.64038	2774.96
-3.26275	-174.703	-3.26275	446.312	2.64046	2765.47
-3.26244	-286.864	-3.26244	431.281	2.64054	2760.14
-3.26214	-402.479	-3.26214	507.156	2.64061	2759.03
-3.26183	-1110.43	-3.26183	485.375	2.64069	2761.38
-3.26153	-803.645	-3.26153	538.312	2.64077	2766.04
-3.26122	-686.152	-3.26122	514.156	2.64084	2772.44
-3.26092	-874.104	-3.26092	408.969	2.64092	2780.32
-3.26061	-306.626	-3.26061	518.156	2.64099	2790.11
-3.26031	-48.1368	-3.26031	629.438	2.64107	2802.16
-3.26	-259.342	-3.26	561.656	2.64115	2816.36
-3.2597	-450.826	-3.2597	485.75	2.64122	2831.63
-3.25939	-506.552	-3.25939	447.094	2.6413	2846.28
-3.25909	-1098.06	-3.25909	419.469	2.64138	2858.25
-3.25878	-639.171	-3.25878	443.688	2.64145	2865.8
-3.25848	-648.862	-3.25848	470.094	2.64153	2868.07
-3.25817	-513.761	-3.25817	393.094	2.6416	2865.43
-3.25787	-325.757	-3.25787	424.188	2.64168	2859.45
-3.25756	176.186	-3.25756	461.875	2.64176	2852.27
-3.25726	-560.716	-3.25726	498	2.64183	2845.99
-3.25695	-363.901	-3.25695	465.188	2.64191	2842.11
-3.25665	-1060.7	-3.25665	517.5	2.64199	2840.75
-3.25634	-270.897	-3.25634	578.438	2.64206	2841
-3.25604	-185.47	-3.25604	521.125	2.64214	2841.12
-3.25573	-971.428	-3.25573	455.625	2.64222	2839.02
-3.25543	955.789	-3.25543	481.188	2.64229	2833.28
-3.25512	-683.408	-3.25512	608.156	2.64237	2823.37
-3.25482	-264.056	-3.25482	656.094	2.64244	2810.08
-3.25451	-378.148	-3.25451	634.594	2.64252	2795.06
-3.25421	56.4616	-3.25421	590.469	2.6426	2780.86
-3.2539	487.592	-3.2539	613.906	2.64267	2769.92
-3.2536	-723.312	-3.2536	657.219	2.64275	2764.02
-3.25329	-498.332	-3.25329	613.188	2.64283	2763.86
-3.25299	-1011.08	-3.25299	627.594	2.6429	2769.06
-3.25268	-181.478	-3.25268	583.406	2.64298	2777.89
-3.25238	-153.103	-3.25238	533.812	2.64305	2787.96
-3.25207	-724.139	-3.25207	658.156	2.64313	2796.75
-3.25177	-590.851	-3.25177	739.969	2.64321	2802.24
-3.25146	-353.528	-3.25146	719.844	2.64328	2803.23
-3.25116	-927.742	-3.25116	609.438	2.64336	2799.48
-3.25085	-9.84795	-3.25085	506.312	2.64344	2791.88
-3.25055	-189.238	-3.25055	512.781	2.64351	2781.73
-3.25024	-593.477	-3.25024	532.469	2.64359	2770.71
-3.24994	327.884	-3.24994	555.656	2.64366	2760.31
-3.24963	402.86	-3.24963	587.375	2.64374	2751.93
-3.24933	-89.6557	-3.24933	540.906	2.64382	2746.64
-3.24902	192.718	-3.24902	540.438	2.64389	2745.2
-3.24872	-695.909	-3.24872	547.25	2.64397	2748.29
-3.24841	106.03	-3.24841	435.344	2.64405	2755.93
-3.24811	-606.699	-3.24811	450.281	2.64412	2767.69
-3.2478	-306.481	-3.2478	500.594	2.6442	2782.35
-3.2475	-168.623	-3.2475	475.969	2.64427	2797.99
-3.24719	-559.534	-3.24719	434.844	2.64435	2812.39
-3.24689	-12.8549	-3.24689	474.125	2.64443	2823.79
-3.24658	-1142.14	-3.24658	478.906	2.6445	2831.05
-3.24627	263.177	-3.24627	530.594	2.64458	2834.31
-3.24597	-396.255	-3.24597	568.25	2.64466	2834.64
-3.24566	257.255	-3.24566	532.094	2.64473	2833.4
-3.24536	70.3406	-3.24536	468.531	2.64481	2831.71
-3.24505	-597.035	-3.24505	459.562	2.64488	2829.69
-3.24475	-555.477	-3.24475	467	2.64496	2826.26
-3.24444	-502.18	-3.24444	517.625	2.64504	2819.91
-3.24414	-331.39	-3.24414	611.781	2.64511	2809.26
-3.24383	-62.0683	-3.24383	571.031	2.64519	2794.15
-3.24353	-66.2307	-3.24353	489.781	2.64527	2776.07
-3.24322	-674.768	-3.24322	500.656	2.64534	2757.75
-3.24292	-697.576	-3.24292	609.094	2.64542	2742.39
-3.24261	-488.957	-3.24261	658.188	2.64549	2732.45
-3.24231	-1077.31	-3.24231	660.031	2.64557	2728.48
-3.242	-292.891	-3.242	672.531	2.64565	2729.23
-3.2417	-265.986	-3.2417	674.719	2.64572	2732.16
-3.24139	-853.988	-3.24139	684.406	2.6458	2734.55
-3.24109	206.544	-3.24109	616.688	2.64588	2734.96
-3.24078	-381.352	-3.24078	581.281	2.64595	2733.68
-3.24048	7.52383	-3.24048	637.594	2.64603	2732.65
-3.24017	203.38	-3.24017	608.625	2.64611	2734.3
-3.23987	-958.954	-3.23987	611.062	2.64618	2740.29
-3.23956	-574.03	-3.23956	538.062	2.64626	2750.56
-3.23926	-9.40151	-3.23926	536.344	2.64633	2763.28
-3.23895	84.5742	-3.23895	586.656	2.64641	2775.74
-3.23865	-628.26	-3.23865	578.312	2.64649	2785.61
-3.23834	-46.9025	-3.23834	466.812	2.64656	2792.25
-3.23804	-323.105	-3.23804	424.75	2.64664	2797.08
-3.23773	-501.746	-3.23773	473.188	2.64672	2802.98
-3.23743	-461.934	-3.23743	516.938	2.64679	2813.01
-3.23712	-587.108	-3.23712	499.5	2.64687	2828.82
-3.23682	-698.364	-3.23682	430.906	2.64694	2849.67
-3.23651	-453.675	-3.23651	406.375	2.64702	2872.49
-3.23621	-905.709	-3.23621	413.406	2.6471	2892.92
-3.2359	-1171.18	-3.2359	414.281	2.64717	2907
-3.2356	307.033	-3.2356	472.375	2.64725	2912.28
-3.23529	-14.8638	-3.23529	534.906	2.64733	2908.85
-3.23499	-267.497	-3.23499	591.688	2.6474	2898.87
-3.23468	-899.104	-3.23468	586.875	2.64748	2885.53
-3.23438	-1075.97	-3.23438	578.188	2.64755	2871.83
-3.23407	74.6737	-3.23407	619.719	2.64763	2859.86
-3.23377	-182.909	-3.23377	623.156	2.64771	2850.24
-3.23346	-688.634	-3.23346	572.844	2.64778	2842.69
-3.23316	53.0213	-3.23316	491.625	2.64786	2836.62
-3.23285	-414.192	-3.23285	452.875	2.64794	2831.75
-3.23255	-269.295	-3.23255	471.969	2.64801	2828
-3.23224	-522.099	-3.23224	492.094	2.64809	2825.48
-3.23194	-416.056	-3.23194	497.406	2.64816	2824.03
-3.23163	-647.233	-3.23163	577.5	2.64824	2823
-3.23133	-779.55	-3.23133	515.719	2.64832	2821.43
-3.23102	-884.923	-3.23102	544.219	2.64839	2818.38
-3.23071	-162.872	-3.23071	558.969	2.64847	2813.14
-3.23041	-1046.02	-3.23041	483.656	2.64855	2805.96
-3.2301	-124.373	-3.2301	402.375	2.64862	2797.37
-3.2298	-898.107	-3.2298	472.844	2.6487	2788.21
-3.22949	-427.073	-3.22949	551.562	2.64877	2779.04
-3.22919	-587.752	-3.22919	538.125	2.64885	2770.13
-3.22888	-580.635	-3.22888	535.5	2.64893	2761.79
-3.22858	-586.609	-3.22858	578.125	2.649	2754.61
-3.22827	-974.054	-3.22827	660.781	2.64908	2749.7
-3.22797	-404.685	-3.22797	603.594	2.64916	2748.79
-3.22766	-915.15	-3.22766	526.812	2.64923	2753.37
-3.22736	-635.744	-3.22736	589.656	2.64931	2763.86
-3.22705	-493.986	-3.22705	599.5	2.64938	2779.17
-3.22675	-288.492	-3.22675	594.188	2.64946	2796.38
-3.22644	-357.94	-3.22644	685.531	2.64954	2811.98
-3.22614	-502.009	-3.22614	675.875	2.64961	2822.67
-3.22583	-331.272	-3.22583	662.906	2.64969	2826.96
-3.22553	161.835	-3.22553	559.719	2.64977	2825.73
-3.22522	-248.181	-3.22522	530.938	2.64984	2821.76
-3.22492	17.4506	-3.22492	506.969	2.64992	2818.92
-3.22461	-651.356	-3.22461	447.312	2.65	2820.28
-3.22431	-359.621	-3.22431	482.406	2.65007	2827.42
-3.224	-216.917	-3.224	448.875	2.65015	2839.88
-3.2237	-199.782	-3.2237	478.188	2.65022	2856.06
-3.22339	-695.909	-3.22339	477.594	2.6503	2874.27
-3.22309	-180.979	-3.22309	475.25	2.65038	2893.91
-3.22278	-861.288	-3.22278	477.094	2.65045	2915.91
-3.22248	-864.847	-3.22248	564.562	2.65053	2941.96
-3.22217	-526.287	-3.22217	599.219	2.65061	2973.41
-3.22187	-804.866	-3.22187	552.938	2.65068	3010.06
-3.22156	-302.713	-3.22156	544.656	2.65076	3049.6
-3.22126	-553.258	-3.22126	571.438	2.65083	3088.03
-3.22095	-623.336	-3.22095	577.156	2.65091	3120.97
-3.22065	-461.317	-3.22065	525.125	2.65099	3145.15
-3.22034	-402.978	-3.22034	477.75	2.65106	3159.68
-3.22004	-1227.93	-3.22004	564.594	2.65114	3165.83
-3.21973	-174.519	-3.21973	638.469	2.65122	3166.37
-3.21943	-369.14	-3.21943	581.75	2.65129	3163.85
-3.21912	-1144.38	-3.21912	563.531	2.65137	3159.68
-3.21882	-275.073	-3.21882	663.219	2.65144	3153.41
-3.21851	-190.683	-3.21851	707.438	2.65152	3143.38
-3.21821	-760.078	-3.21821	653.031	2.6516	3128.31
-3.2179	-514.352	-3.2179	617.75	2.65167	3108.3
-3.2176	-246.921	-3.2176	657.562	2.65175	3085.8
-3.21729	-766.801	-3.21729	656.844	2.65183	3065.2
-3.21699	-15.1133	-3.21699	629.219	2.6519	3051.58
-3.21668	-444.576	-3.21668	616.719	2.65198	3049.19
-3.21638	-794.874	-3.21638	614.312	2.65205	3059.76
-3.21607	-4.20179	-3.21607	576.594	2.65213	3082.13
-3.21577	-48.5044	-3.21577	539.75	2.65221	3112.3
-3.21546	223.036	-3.21546	550.281	2.65228	3144.91
-3.21515	-903.333	-3.21515	516.719	2.65236	3174.54
-3.21485	-609.824	-3.21485	595.969	2.65244	3197.08
-3.21454	-90.5486	-3.21454	641.688	2.65251	3210.66
-3.21424	-298.458	-3.21424	593.469	2.65259	3215.69
-3.21393	-99.136	-3.21393	548.031	2.65266	3214.25
-3.21363	-758.082	-3.21363	565.281	2.65274	3209.67
-3.21332	-610.98	-3.21332	555.219	2.65282	3204.92
-3.21302	-149.859	-3.21302	569.625	2.65289	3202.28
-3.21271	-599.753	-3.21271	660.562	2.65297	3202.4
-3.21241	-16.0193	-3.21241	607.844	2.65305	3204.01
[truncated: 63,538 more rows]

## Sheet: Figure 3e
Time (min)	0	0.5	1	1.5	2	2.5	Before NOESY		After NOESY
Binding energy (eV)	Intensity						Chemical shift (ppm)	Intensity (a.u.)	Chemical shift (ppm)	Intensity (a.u.)
1078.9	10678.8	11163	10654.1	11146.2	11073.4	10921.3	2.50073	574.281	2.50073	578.047
1078.8	10678.8	10733.5	10617.8	11194.6	11156.7	10955.3	2.5008	576.648	2.5008	575.406
1078.7	10600.1	11120.8	10604.2	11455.5	10710.8	11063.8	2.50088	578.039	2.50088	572.133
1078.6	10666.5	10765.9	10807.4	10793.9	10939.3	10794.1	2.50096	578.109	2.50096	568.961
1078.5	10834.1	10626.9	10671.5	11215.3	10874.5	10748.2	2.50103	576.812	2.50103	566.641
1078.4	10878.1	11111.8	11015.9	10874.2	10850.9	11168.7	2.50111	574.297	2.50111	565.68
1078.3	10616.8	11070.3	10753.8	10539.5	11001.1	11262.1	2.50118	570.922	2.50118	566.156
1078.2	11283.4	11208.4	10749.5	10654	10862.3	10991.3	2.50126	567.18	2.50126	567.664
1078.1	11240.1	11316.7	10948.8	10786	11155.8	10565.3	2.50134	563.562	2.50134	569.469
1078	11013.9	11447.2	11151.1	10501.7	10849	10642.1	2.50141	560.617	2.50141	570.773
1077.9	11062.8	11290.1	10967.6	10247.6	11198.9	10812.6	2.50149	558.797	2.50149	570.984
1077.8	11187.9	11136.6	10426.8	10459.7	10955	10839.1	2.50157	558.445	2.50157	569.922
1077.7	10898.9	11272.5	10950.9	10232.1	10855.9	10964.5	2.50164	559.727	2.50164	567.852
1077.6	11189.5	11034.9	10836.7	10644.7	10863.4	11112.6	2.50172	562.508	2.50172	565.328
1077.5	11309.5	10698.8	11052.7	11079.2	11000	11042	2.50179	566.336	2.50179	563
1077.4	11107.6	10732.2	11179	10992.4	10991.5	10830.6	2.50187	570.523	2.50187	561.32
1077.3	10637.3	10790.8	10773.5	10944.4	10840.2	10687.5	2.50195	574.266	2.50195	560.414
1077.2	10945.4	10856.1	11385.2	11092.4	10624.2	10424.4	2.50202	576.875	2.50202	560.102
1077.1	10925.8	11007.3	10971.7	10889.7	10852.9	11121.4	2.5021	577.953	2.5021	559.969
1077	10886.1	10948.2	11086.8	10934.8	10758.6	10912	2.50218	577.555	2.50218	559.625
1076.9	10822.3	10767.1	10959.7	11112.2	10613.8	11089.8	2.50225	576.133	2.50225	558.836
1076.8	10862.3	11044.6	11043	10877.6	10987.1	11205.8	2.50233	574.375	2.50233	557.672
1076.7	10933.6	10674	10986.4	10700	10653.2	10776.3	2.5024	573	2.5024	556.422
1076.6	10874.9	11107.1	11107.6	10863.5	10941.2	11121.1	2.50248	572.492	2.50248	555.508
1076.5	11348.5	10918.2	11481.5	11018.3	11080	10846.3	2.50256	572.992	2.50256	555.289
1076.4	10916.2	10877.4	10840.1	11048	11310.9	10802.2	2.50263	574.305	2.50263	555.953
1076.3	10569	11419.1	10803.3	10742.4	11354	10960.7	2.50271	575.984	2.50271	557.383
1076.2	11107.5	10995.3	10887.6	10817.3	11341.5	11107.5	2.50279	577.539	2.50279	559.258
1076.1	10961.6	11334.1	10533.1	10841	11112.2	11309.9	2.50286	578.555	2.50286	561.109
1076	11080.4	11593	10620.2	10880.6	11150.6	11113.5	2.50294	578.836	2.50294	562.477
1075.9	11130.5	10881.6	10944.5	10966.8	10991.9	11457.5	2.50301	578.359	2.50301	563
1075.8	11622.1	10469.9	11117.9	10958.9	11129	11286.5	2.50309	577.273	2.50309	562.492
1075.7	10979.2	11131.3	11003.1	10979.7	11027.6	10727.2	2.50317	575.828	2.50317	560.945
1075.6	10923.4	11287	11005.6	11003.9	11336.8	10843.7	2.50324	574.266	2.50324	558.492
1075.5	10735.4	10899.6	11052.3	11101.2	11021.3	10653.2	2.50332	572.875	2.50332	555.367
1075.4	10799.1	10946.9	10761.4	10757.1	11099.8	11114.2	2.5034	571.961	2.5034	551.859
1075.3	11227.7	11145	11073.2	11021.7	10976.1	11549	2.50347	571.789	2.50347	548.281
1075.2	11304.8	11412	10986.1	10845.5	10840.3	11099.8	2.50355	572.562	2.50355	544.953
1075.1	10999.1	11108.2	10972.4	11119.9	10998	10896.2	2.50363	574.352	2.50363	542.164
1075	11110.3	11034.1	11052.6	11097.6	10447.2	10684.7	2.5037	577.039	2.5037	540.172
1074.9	11216.6	10832.9	10866.5	11142.9	11069.4	11094.2	2.50378	580.281	2.50378	539.141
1074.8	10992.7	10845.5	10903.6	10952.9	11313.6	11075.5	2.50385	583.602	2.50385	539.172
1074.7	10983.3	10942.4	11026.7	11075	11458.5	10993.3	2.50393	586.492	2.50393	540.266
1074.6	11132.9	11012.9	11246.8	11338.1	11447.4	10858.9	2.50401	588.555	2.50401	542.352
1074.5	11219.6	11121.9	11390.8	11125.7	11399.6	11021.9	2.50408	589.602	2.50408	545.328
1074.4	11021.9	11287.4	11507.4	11179.5	11390.3	11119.8	2.50416	589.68	2.50416	549.031
1074.3	11016.3	11300.7	11425.6	11140.2	11022.4	11530.7	2.50424	588.984	2.50424	553.227
1074.2	11338.7	11300.4	11766.2	11157	11588	11337.9	2.50431	587.781	2.50431	557.633
1074.1	11191.1	11728.7	11311.5	11657.6	11438.8	11503.7	2.50439	586.273	2.50439	561.844
1074	11608.4	11579.6	11638	11936.6	11663.6	11448.8	2.50446	584.562	2.50446	565.422
1073.9	11137.9	11763.6	11765.6	11549	11501.3	11468.9	2.50454	582.664	2.50454	567.93
1073.8	11708.8	11744.8	11553.6	11717.5	11369.9	11602.1	2.50462	580.609	2.50462	569.078
1073.7	11944.5	11933.8	11726.6	11788.7	11742	12173.3	2.50469	578.539	2.50469	568.789
1073.6	12218.2	11687.9	12087.8	11933.6	11703.2	11687.3	2.50477	576.734	2.50477	567.266
1073.5	12186.6	12070.4	12081.9	12162.3	12082.3	12016.3	2.50485	575.562	2.50485	564.961
1073.4	12207.1	12115.2	12362.4	12299.6	11956.6	12339.2	2.50492	575.367	2.50492	562.422
1073.3	12218.8	12203.3	12242.2	12438	12741.1	12482.1	2.505	576.352	2.505	560.148
1073.2	12340.7	12613.8	12728.7	12267	12615.6	12546.8	2.50507	578.445	2.50507	558.453
1073.1	12340.8	12647.9	12815	12816.5	12697.9	12848.5	2.50515	581.289	2.50515	557.375
1073	13137.3	12818.6	12998.1	12729	12864.6	13114	2.50523	584.383	2.50523	556.766
1072.9	13719	13175.4	13231.2	13288.5	13164.5	12710	2.5053	587.18	2.5053	556.414
1072.8	13872.2	13357.3	13456.2	13315.6	13218.5	13258	2.50538	589.328	2.50538	556.172
1072.7	14010	13013.5	13248	13698.4	13396.8	13254.8	2.50546	590.68	2.50546	556.086
1072.6	14112.6	13299.5	13589.7	13745.5	13600.5	13577.8	2.50553	591.375	2.50553	556.336
1072.5	14056.8	12934.9	14029.3	14391	13704	13613.4	2.50561	591.617	2.50561	557.141
1072.4	14278.4	13745.9	13756.8	14153	13941.2	13872.7	2.50568	591.609	2.50568	558.602
1072.3	14333.3	13950.5	13686.8	14039.3	13627.7	13527.7	2.50576	591.336	2.50576	560.578
1072.2	14688.5	13579.2	13482.7	13777.2	13705.9	13144.1	2.50584	590.617	2.50584	562.734
1072.1	13942.5	13639.1	13620.9	13813.7	13459	13479.8	2.50591	589.133	2.50591	564.641
1072	13647.7	13669.1	13072.6	13473.3	13224.2	13321.9	2.50599	586.633	2.50599	566
1071.9	13266.1	12829.8	13178.1	13266.8	12912.9	12908.4	2.50607	583.109	2.50607	566.789
1071.8	13313.6	12677.7	13094.8	13078.6	12806.3	12732	2.50614	578.852	2.50614	567.359
1071.7	13115.8	12487.1	13003.9	12896.8	12914.8	12554.5	2.50622	574.484	2.50622	568.227
1071.6	12709.1	12435.4	12812.7	12730	12445.1	12665.9	2.50629	570.695	2.50629	569.883
1071.5	12330.3	12364.4	12541.8	12646.3	12016.5	11997.3	2.50637	568.133	2.50637	572.508
1071.4	12039.6	11802.2	11777	12155.1	11801.3	11727.5	2.50645	567.117	2.50645	575.812
1071.3	12034.1	11831.9	12087.9	11869.5	11708.7	11838.5	2.50652	567.57	2.50652	579.086
1071.2	12237.8	11810.6	11832.7	11999.5	11712	11605.8	2.5066	569.094	2.5066	581.453
1071.1	11986.3	11533.5	11631.9	11332.1	11297.2	11440.6	2.50668	571.086	2.50668	582.211
1071	11757.8	11129.1	11686.4	10874.1	11359.7	11106	2.50675	573.008	2.50675	581.109
1070.9	11625.2	11276.5	11192.9	10987.3	11017.7	11370.4	2.50683	574.484	2.50683	578.461
1070.8	11817.8	11385	11147.3	11379.5	11095.4	11576.1	2.5069	575.414	2.5069	575.031
1070.7	11607.8	10976.1	11303.1	11495.3	10995.2	11254.8	2.50698	575.875	2.50698	571.727
1070.6	11647.7	10727.8	11215.2	10903.2	10803	11267.7	2.50706	576.016	2.50706	569.258
1070.5	11411	10744.4	10871.9	10761.8	11127.7	11381.2	2.50713	575.93	2.50713	567.891
1070.4	10689.3	10769.4	11217	11037.9	10926.5	11150.2	2.50721	575.625	2.50721	567.43
1070.3	10839.7	11126.3	10907.2	10741.5	10820.1	11212.1	2.50729	575.031	2.50729	567.383
1070.2	10871.5	10803.3	10959.1	10898.4	11501.7	10839.3	2.50736	574.148	2.50736	567.266
1070.1	11007.2	11244.5	10884.5	10856.5	10881.3	11104.8	2.50744	573.125	2.50744	566.859
1070	11148.9	11026.8	10864.1	11256.9	10742.6	10903.4	2.50752	572.273	2.50752	566.312
1069.9	10994.4	10989.3	11011.3	10980	10959.3	10831.1	2.50759	571.953	2.50759	566.07
1069.8	11104.4	11122	10935.4	11104.4	11095.2	10729.1	2.50767	572.445	2.50767	566.609
1069.7	10590.4	10978.9	10917.6	10803.1	10963.3	10938.4	2.50774	573.75	2.50774	568.211
1069.6	10619.3	10985.3	10962.9	10531.8	10839.4	10843.4	2.50782	575.539	2.50782	570.766
1069.5	11192.9	10809.1	10616.6	10773.6	11126.5	10571.7	2.5079	577.211	2.5079	573.82
1069.4	11025.3	10670.4	11041.3	11183.3	10710	11030.4	2.50797	578.125	2.50797	576.773
1069.3	10994	11393.5	10873.3	11226.6	10689.1	10746.8	2.50805	577.805	2.50805	579.094
1069.2	11095.9	11092.2	10819.1	11048.7	11104.6	10980	2.50813	576.133	2.50813	580.57
1069.1	11004.1	11035.3	10523.5	11016	10913	10848.1	2.5082	573.414	2.5082	581.336
1069	10939	10665.3	10498.3	10696	10811.1	10973.9	2.50828	570.195	2.50828	581.781
1068.9	10787.4	11125	10636.5	10633.2	10859.9	10865.7	2.50835	567.078	2.50835	582.336
1068.8	10846.7	10762.3	10377.6	10562.4	10986.5	10939.7	2.50843	564.445	2.50843	583.242
1068.7	10977.1	10821.5	10680.8	10901.4	10908.9	10831	2.50851	562.336	2.50851	584.453
1068.6	10874.9	11157.8	10967.3	10815.3	11153.8	10636.3	2.50858	560.547	2.50858	585.641
1068.5	10879.6	11030.7	10844.5	10984.4	11119.2	10594.6	2.50866	558.789	2.50866	586.359
1068.4	10942.4	10718	10970.3	10811.4	10644.8	11008.4	2.50874	556.891	2.50874	586.25
1068.3	10509.7	10750.4	10965.6	10954	11006.7	10818.9	2.50881	554.953	2.50881	585.188
1068.2	10586.4	10557.6	10760.8	11032.4	10658.8	10869.8	2.50889	553.328	2.50889	583.32
1068.1	10968.5	10290.2	10311.3	11110.2	10859.8	11040.5	2.50896	552.445	2.50896	580.992
1068	10901	10940.4	10620.9	10382.2	10944.4	10994.8	2.50904	552.523	2.50904	578.617
1067.9	10949.4	11029.5	11055.5	11034	10979.1	10949.7	2.50912	553.438	2.50912	576.516
1067.8	11148.2	10915.8	10570.1	10593.7	10839.1	10896.8	2.50919	554.688	2.50919	574.836
1067.7	11308.5	10901.6	10957.2	10932.2	11099.5	10939.4	2.50927	555.547	2.50927	573.547
1067.6	11116.7	10692.3	10946.1	11038.1	10842.6	11060.6	2.50935	555.344	2.50935	572.508
1067.5	10842.3	10875.8	10517.3	11330.9	10631.6	11318.8	2.50942	553.758	2.50942	571.516
1067.4	10711.5	10853.5	10564.9	11128.1	10440.4	11107.1	2.5095	550.906	2.5095	570.414
1067.3	10929.2	10566	10941.8	10730.8	10839.8	10988.7	2.50957	547.336	2.50957	569.109
1067.2	10680.9	10795.7	10839.9	10886.4	10991.9	11302.7	2.50965	543.766	2.50965	567.578
1067.1	10720.2	10867.5	10501.1	10738	10686.3	11197.4	2.50973	540.789	2.50973	565.859
1067	10556.8	10538.5	11029.6	11109.8	11083.2	10927.6	2.5098	538.688	2.5098	564.047
1066.9	10800.3	10729.5	11119.1	10820.1	10862.9	10639.2	2.50988	537.336	2.50988	562.281
1066.8	11115	10911.8	11060.8	10679.9	10811.8	10360	2.50996	536.383	2.50996	560.734
1066.7	11183.4	10804.6	10512.7	10574.1	10870.9	10494.2	2.51003	535.469	2.51003	559.586
1066.6	10943.7	10710.8	10676.3	10715.4	10543.2	10741.8	2.51011	534.391	2.51011	558.938
1066.5	10542.5	10833	10882.8	11234	10475.7	10921.3	2.51018	533.266	2.51018	558.812
1066.4	10741.9	11030	10901.4	10863.3	10828.9	10419	2.51026	532.438	2.51026	559.109
1066.3	10702.8	10795.5	11221.8	10979.6	10884.6	10629.6	2.51034	532.32	2.51034	559.594
1066.2	10621.6	10796.7	10612.9	11220.9	10650.4	10790.6	2.51041	533.188	2.51041	560.039
1066.1	10759.2	10731.9	10677.6	10956.1	10870.3	10549.2	2.51049	535.094	2.51049	560.258
1066	11149.1	10727.5	10668.9	11044.6	11147.8	10849.4	2.51057	537.867	2.51057	560.258
1065.9	10692.1	10754.4	11148.1	11184.7	10935.8	10806.9	2.51064	541.203	2.51064	560.188
1065.8	10741.8	11322.9	10956.8	10935.4	10668	11041.1	2.51072	544.852	2.51072	560.359
1065.7	11367.3	11025.1	10997.2	10882.2	10807.7	10644	2.51079	548.641	2.51079	561.078
1065.6	10622.9	10962.7	10852.3	11088.2	10862.1	10875.3	2.51087	552.586	2.51087	562.555
1065.5	10716.2	10580.6	10980	11154.9	10889.8	10948	2.51095	556.641	2.51095	564.758
1065.4	10729.4	10697.3	10929.4	11089.5	11229.3	11273.7	2.51102	560.742	2.51102	567.438
1065.3	10945.7	11047	10759.9	10908.6	11093.8	10822.2	2.5111	564.617	2.5111	570.141
1065.2	10790.3	10967.3	10982.3	10912.2	10991.9	11002	2.51118	567.852	2.51118	572.383
1065.1	11099.5	10985.3	11329.2	10814.9	10897.4	10782.2	2.51125	570.016	2.51125	573.75
1065	10999.7	10973.9	10849	10754.7	10328.7	10920.5	2.51133	570.781	2.51133	574.016
1064.9	11435	10692.5	10861.9	10719.8	10443.4	10546.4	2.5114	570.062	2.5114	573.188
1064.8	11035.2	10747.1	10665.6	10913.3	10625.6	10602.9	2.51148	568.016	2.51148	571.445
1064.7	10897.8	10562.6	10890.5	11011.6	10694.4	11050.4	2.51156	565.008	2.51156	569.133
1064.6	10905.8	10580.4	11039.7	11024.3	10938.4	10790.3	2.51163	561.516	2.51163	566.578
1064.5	10714.8	10676.8	10985.5	11032	10817	10893.7	2.51171	557.984	2.51171	564.094
1064.4	10817.7	10650.5	10873.1	10973.2	10768.6	11048.6	2.51179	554.758	2.51179	561.883
1064.3	10537.8	10952.5	10704.5	10690.1	10799	10528.1	2.51186	552.078	2.51186	560.047
1064.2	10489.1	10729	10593.8	10627.9	10533.7	10645.2	2.51194	550.102	2.51194	558.562
1064.1	10691.3	10813.5	10818.5	10574.6	11022.7	10812.7	2.51202	548.922	2.51202	557.359
1064	10836.6	10920.1	10995.5	10973.3	10935	10902.2	2.51209	548.484	2.51209	556.297
1063.9	10571.2	10638.1	10808.7	10533.7	11211	10842.2	2.51217	548.672	2.51217	555.25
1063.8	10853.1	10893.6	10807.1	10836.6	11003.5	11051.4	2.51224	549.188	2.51224	554.156
1063.7	10706.3	11607.8	10622	10885	10742.6	11010.8	2.51232	549.648	2.51232	553.031
1063.6	10944.9	10962.1	10882.6	11077.6	10704	10840.1	2.5124	549.625	2.5124	551.984
1063.5	10842.7	10903.4	11661.3	10751.4	10691.6	11049.4	2.51247	548.828	2.51247	551.211
1063.4	11220.5	11003.1	10911.3	10734.4	10871.5	11000	2.51255	547.172	2.51255	550.93
1063.3	11099.9	10658.4	10634.8	10646.7	11223.8	11166.3	2.51263	544.844	2.51263	551.32
1063.2	11052.2	10745.8	11064.3	10663.1	10953.7	11201.3	2.5127	542.234	2.5127	552.453
1063.1	10886.4	11001.3	10977.6	10609.7	11047.6	11060.8	2.51278	539.844	2.51278	554.289
1063	10799.8	11020.5	10724.4	10672.9	11302.1	10846.5	2.51285	538.117	2.51285	556.672
1062.9	10767.8	10948.8	10715.9	10812.9	11324.7	10679.7	2.51293	537.328	2.51293	559.383
1062.8	10924.4	10945.2	10850.6	10798.9	11134.6	10679.1	2.51301	537.609	2.51301	562.18
1062.7	10970.7	10823.7	11009.7	10818.1	10814.7	10802.2	2.51308	538.945	2.51308	564.859
1062.6	11062.8	10889.4	10934.4	10944.5	10948.6	10849.5	2.51316	541.297	2.51316	567.258
1062.5	10968.4	10308.9	10987.2	10805.9	10583.7	10863.4	2.51324	544.586	2.51324	569.227
1062.4	10634.7	10566.6	10881.2	10761	10779.8	10714.2	2.51331	548.734	2.51331	570.586
1062.3	11026	11004	10966.8	11140.3	11096.8	10981.2	2.51339	553.539	2.51339	571.125
1062.2	10703.1	10899.8	10756.3	10689.5	10897.6	11061.4	2.51346	558.625	2.51346	570.633
1062.1	10911.2	10848.7	11052.3	10969.9	11023.6	11313.7	2.51354	563.453	2.51354	568.914
1062	10874.3	10886.6	11196.1	11015.5	10861	11119	2.51362	567.383	2.51362	565.906
							2.51369	569.875	2.51369	561.734
							2.51377	570.648	2.51377	556.719
							2.51385	569.805	2.51385	551.375
							2.51392	567.773	2.51392	546.281
							2.514	565.141	2.514	541.984
							2.51407	562.438	2.51407	538.844
							2.51415	559.883	2.51415	536.953
							2.51423	557.438	2.51423	536.172
							2.5143	554.797	2.5143	536.133
							2.51438	551.68	2.51438	536.367
							2.51446	548.016	2.51446	536.492
							2.51453	544.078	2.51453	536.289
							2.51461	540.422	2.51461	535.789
							2.51468	537.672	2.51468	535.266
							2.51476	536.305	2.51476	535.125
							2.51484	536.422	2.51484	535.812
							2.51491	537.734	2.51491	537.562
							2.51499	539.703	2.51499	540.375
							2.51507	541.758	2.51507	543.898
							2.51514	543.531	2.51514	547.555
							2.51522	545	2.51522	550.672
							2.51529	546.477	2.51529	552.695
							2.51537	548.445	2.51537	553.328
							2.51545	551.344	2.51545	552.648
							2.51552	555.391	2.51552	551.062
							2.5156	560.5	2.5156	549.133
							2.51568	566.258	2.51568	547.438
							2.51575	572.055	2.51575	546.336
							2.51583	577.227	2.51583	545.906
							2.51591	581.203	2.51591	545.953
							2.51598	583.602	2.51598	546.141
							2.51606	584.266	2.51606	546.117
							2.51613	583.344	2.51613	545.703
							2.51621	581.18	2.51621	544.938
							2.51629	578.289	2.51629	544.039
							2.51636	575.234	2.51636	543.344
							2.51644	572.43	2.51644	543.148
							2.51652	570.094	2.51652	543.578
							2.51659	568.148	2.51659	544.586
							2.51667	566.305	2.51667	545.906
							2.51674	564.18	2.51674	547.195
							2.51682	561.531	2.51682	548.062
							2.5169	558.438	2.5169	548.227
							2.51697	555.281	2.51697	547.57
							2.51705	552.695	2.51705	546.125
							2.51713	551.328	2.51713	544.094
							2.5172	551.539	2.5172	541.766
							2.51728	553.266	2.51728	539.445
							2.51735	556.031	2.51735	537.383
							2.51743	559.055	2.51743	535.711
							2.51751	561.641	2.51751	534.453
							2.51758	563.344	2.51758	533.547
							2.51766	564.203	2.51766	532.883
							2.51774	564.586	2.51774	532.406
							2.51781	565.062	2.51781	532.156
							2.51789	566.047	2.51789	532.195
							2.51796	567.602	2.51796	532.648
							2.51804	569.469	2.51804	533.523
							2.51812	571.156	2.51812	534.695
							2.51819	572.18	2.51819	535.891
							2.51827	572.383	2.51827	536.719
							2.51835	571.945	2.51835	536.828
							2.51842	571.352	2.51842	536.031
							2.5185	571.133	2.5185	534.414
							2.51857	571.625	2.51857	532.297
							2.51865	572.781	2.51865	530.188
							2.51873	574.18	2.51873	528.578
							2.5188	575.219	2.5188	527.805
							2.51888	575.328	2.51888	527.945
							2.51896	574.297	2.51896	528.859
							2.51903	572.336	2.51903	530.25
							2.51911	569.984	2.51911	531.836
							2.51918	567.898	2.51918	533.453
							2.51926	566.586	2.51926	535.094
							2.51934	566.227	2.51934	536.836
							2.51941	566.602	2.51941	538.758
							2.51949	567.297	2.51949	540.844
							2.51957	567.844	2.51957	542.945
							2.51964	567.969	2.51964	544.844
							2.51972	567.711	2.51972	546.352
							2.5198	567.32	2.5198	547.43
							2.51987	567.148	2.51987	548.203
							2.51995	567.406	2.51995	548.93
							2.52002	568	2.52002	549.844
							2.5201	568.617	2.5201	551.016
							2.52018	568.781	2.52018	552.344
							2.52025	568.148	2.52025	553.5
							2.52033	566.648	2.52033	554.133
							2.52041	564.602	2.52041	553.977
							2.52048	562.531	2.52048	552.992
							2.52056	561.047	2.52056	551.398
							2.52063	560.484	2.52063	549.586
							2.52071	560.773	2.52071	547.922
							2.52079	561.422	2.52079	546.672
							2.52086	561.68	2.52086	545.867
							2.52094	560.914	2.52094	545.367
							2.52102	558.828	2.52102	544.961
							2.52109	555.742	2.52109	544.531
							2.52117	552.406	2.52117	544.141
							2.52124	549.836	2.52124	544.039
							2.52132	548.883	2.52132	544.539
							2.5214	549.914	2.5214	545.914
							2.52147	552.648	2.52147	548.219
							2.52155	556.266	2.52155	551.227
							2.52163	559.719	2.52163	554.477
							2.5217	562.086	2.5217	557.383
							2.52178	562.945	2.52178	559.43
							2.52185	562.445	2.52185	560.258
							2.52193	561.234	2.52193	559.805
							2.52201	560.141	2.52201	558.242
							2.52208	559.828	2.52208	555.969
							2.52216	560.562	2.52216	553.461
							2.52224	562.125	2.52224	551.188
							2.52231	563.953	2.52231	549.469
							2.52239	565.398	2.52239	548.469
							2.52246	565.969	2.52246	548.086
							2.52254	565.523	2.52254	548.031
							2.52262	564.258	2.52262	547.883
							2.52269	562.602	2.52269	547.172
							2.52277	561.047	2.52277	545.547
							2.52285	559.945	2.52285	542.914
							2.52292	559.477	2.52292	539.453
							2.523	559.547	2.523	535.641
							2.52307	559.914	2.52307	532.078
							2.52315	560.203	2.52315	529.336
							2.52323	560.102	2.52323	527.75
							2.5233	559.312	2.5233	527.312
							2.52338	557.742	2.52338	527.688
							2.52346	555.453	2.52346	528.336
							2.52353	552.695	2.52353	528.766
							2.52361	549.883	2.52361	528.695
							2.52369	547.422	2.52369	528.18
							2.52376	545.641	2.52376	527.602
							2.52384	544.578	2.52384	527.477
							2.52391	544.008	2.52391	528.273
							2.52399	543.5	2.52399	530.164
							2.52407	542.586	2.52407	532.961
							2.52414	541	2.52414	536.164
							2.52422	538.844	2.52422	539.133
							2.5243	536.594	2.5243	541.297
							2.52437	534.906	2.52437	542.383
							2.52445	534.336	2.52445	542.453
							2.52452	535.102	2.52452	541.844
							2.5246	536.93	2.5246	541.062
							2.52468	539.188	2.52468	540.531
							2.52475	541.195	2.52475	540.492
							2.52483	542.586	2.52483	540.984
							2.52491	543.484	2.52491	541.844
							2.52498	544.555	2.52498	542.883
							2.52506	546.648	2.52506	543.984
							2.52513	550.359	2.52513	545.133
							2.52521	555.672	2.52521	546.414
							2.52529	561.781	2.52529	547.898
							2.52536	567.336	2.52536	549.547
							2.52544	570.93	2.52544	551.141
							2.52552	571.68	2.52552	552.297
							2.52559	569.555	2.52559	552.625
							2.52567	565.461	2.52567	551.805
							2.52574	560.875	2.52574	549.781
							2.52582	557.289	2.52582	546.797
							2.5259	555.648	2.5259	543.336
							2.52597	556.086	2.52597	540.023
							2.52605	557.969	2.52605	537.422
							2.52613	560.242	2.52613	535.914
							2.5262	561.945	2.5262	535.625
							2.52628	562.523	2.52628	536.461
							2.52635	561.969	2.52635	538.156
							2.52643	560.586	2.52643	540.422
							2.52651	558.781	2.52651	543.023
							2.52658	556.75	2.52658	545.781
							2.52666	554.469	2.52666	548.555
							2.52674	551.797	2.52674	551.188
							2.52681	548.789	2.52681	553.469
							2.52689	545.836	2.52689	555.125
							2.52696	543.711	2.52696	555.906
							2.52704	543.273	2.52704	555.625
							2.52712	545.141	2.52712	554.273
							2.52719	549.344	2.52719	552.047
							2.52727	555.203	2.52727	549.266
							2.52735	561.57	2.52735	546.344
							2.52742	567.125	2.52742	543.625
							2.5275	570.891	2.5275	541.352
							2.52758	572.508	2.52758	539.562
							2.52765	572.227	2.52765	538.156
							2.52773	570.742	2.52773	536.961
							2.5278	568.828	2.5278	535.766
							2.52788	567.062	2.52788	534.453
							2.52796	565.672	2.52796	532.969
							2.52803	564.656	2.52803	531.352
							2.52811	563.953	2.52811	529.695
							2.52819	563.578	2.52819	528.086
							2.52826	563.727	2.52826	526.633
							2.52834	564.594	2.52834	525.398
							2.52841	566.227	2.52841	524.461
							2.52849	568.352	2.52849	523.867
							2.52857	570.422	2.52857	523.703
							2.52864	571.734	2.52864	524.07
							2.52872	571.773	2.52872	525.07
							2.5288	570.414	2.5288	526.797
							2.52887	567.984	2.52887	529.297
							2.52895	565.133	2.52895	532.539
							2.52902	562.516	2.52902	536.398
							2.5291	560.555	2.5291	540.617
							2.52918	559.25	2.52918	544.82
							2.52925	558.242	2.52925	548.578
							2.52933	557.094	2.52933	551.461
							2.52941	555.555	2.52941	553.133
							2.52948	553.742	2.52948	553.422
							2.52956	552.102	2.52956	552.398
							2.52963	551.211	2.52963	550.367
							2.52971	551.469	2.52971	547.789
							2.52979	552.844	2.52979	545.242
							2.52986	554.867	2.52986	543.273
							2.52994	556.836	2.52994	542.344
							2.53002	558.039	2.53002	542.711
							2.53009	558.156	2.53009	544.391
							2.53017	557.305	2.53017	547.188
							2.53024	555.992	2.53024	550.68
							2.53032	554.812	2.53032	554.289
							2.5304	554.148	2.5304	557.367
							2.53047	554.016	2.53047	559.289
							2.53055	554.062	2.53055	559.602
							2.53063	553.789	2.53063	558.125
							2.5307	552.852	2.5307	555
							2.53078	551.266	2.53078	550.703
							2.53085	549.391	2.53085	545.938
							2.53093	547.797	2.53093	541.484
							2.53101	546.898	2.53101	537.984
							2.53108	546.734	2.53108	535.836
							2.53116	546.852	2.53116	535.094
							2.53124	546.484	2.53124	535.539
							2.53131	544.883	2.53131	536.758
							2.53139	541.68	2.53139	538.344
							2.53147	537.086	2.53147	540
							2.53154	531.938	2.53154	541.57
							2.53162	527.336	2.53162	543.062
							2.53169	524.305	2.53169	544.508
							2.53177	523.367	2.53177	545.859
							2.53185	524.359	2.53185	546.961
							2.53192	526.562	2.53192	547.562
							2.532	528.945	2.532	547.352
							2.53208	530.648	2.53208	546.133
							2.53215	531.211	2.53215	543.891
							2.53223	530.766	2.53223	540.852
							2.5323	529.859	2.5323	537.461
							2.53238	529.156	2.53238	534.289
							2.53246	529.133	2.53246	531.945
							2.53253	529.82	2.53253	530.922
							2.53261	530.844	2.53261	531.539
							2.53269	531.586	2.53269	533.859
							2.53276	531.531	2.53276	537.711
							2.53284	530.5	2.53284	542.695
							2.53291	528.766	2.53291	548.25
							2.53299	526.992	2.53299	553.758
							2.53307	525.898	2.53307	558.602
							2.53314	526.031	2.53314	562.305
							2.53322	527.469	2.53322	564.594
							2.5333	529.82	2.5333	565.414
							2.53337	532.359	2.53337	564.914
							2.53345	534.32	2.53345	563.359
							2.53352	535.211	2.53352	561.078
							2.5336	534.953	2.5336	558.352
							2.53368	533.914	2.53368	555.406
							2.53375	532.734	2.53375	552.438
							2.53383	532.047	2.53383	549.602
							2.53391	532.266	2.53391	547.117
							2.53398	533.43	2.53398	545.211
							2.53406	535.297	2.53406	544.07
							2.53413	537.43	2.53413	543.797
							2.53421	539.398	2.53421	544.32
							2.53429	540.914	2.53429	545.398
							2.53436	541.836	2.53436	546.672
							2.53444	542.164	2.53444	547.789
							2.53452	541.891	2.53452	548.508
							2.53459	541.008	2.53459	548.789
							2.53467	539.5	2.53467	548.789
							2.53474	537.461	2.53474	548.734
							2.53482	535.109	2.53482	548.789
							2.5349	532.852	2.5349	548.953
							2.53497	531.18	2.53497	549.008
							2.53505	530.453	2.53505	548.602
							2.53513	530.781	2.53513	547.43
							2.5352	531.891	2.5352	545.414
							2.53528	533.164	2.53528	542.82
							2.53536	533.93	2.53536	540.25
							2.53543	533.68	2.53543	538.484
							2.53551	532.336	2.53551	538.219
							2.53558	530.305	2.53558	539.789
							2.53566	528.359	2.53566	542.984
							2.53574	527.336	2.53574	547.055
							2.53581	527.797	2.53581	550.898
							2.53589	529.805	2.53589	553.359
							2.53597	532.867	2.53597	553.617
							2.53604	536.141	2.53604	551.422
							2.53612	538.734	2.53612	547.203
							2.53619	540.047	2.53619	541.898
							2.53627	539.898	2.53627	536.672
							2.53635	538.586	2.53635	532.547
							2.53642	536.68	2.53642	530.078
							2.5365	534.766	2.5365	529.25
							2.53658	533.25	2.53658	529.539
							2.53665	532.289	2.53665	530.164
							2.53673	531.82	2.53673	530.414
							2.5368	531.758	2.5368	529.938
							2.53688	532.023	2.53688	528.875
							2.53696	532.633	2.53696	527.742
							2.53703	533.602	2.53703	527.219
							2.53711	534.812	2.53711	527.828
							2.53719	536.031	2.53719	529.742
							2.53726	536.844	2.53726	532.68
							2.53734	536.875	2.53734	536.031
							2.53741	535.953	2.53741	539.102
							2.53749	534.266	2.53749	541.398
							2.53757	532.328	2.53757	542.781
							2.53764	530.836	2.53764	543.461
							2.53772	530.391	2.53772	543.883
							2.5378	531.242	2.5378	544.438
							2.53787	533.148	2.53787	545.305
							2.53795	535.477	2.53795	546.359
							2.53802	537.43	2.53802	547.25
							2.5381	538.383	2.5381	547.578
							2.53818	538.078	2.53818	547.117
							2.53825	536.773	2.53825	545.891
							2.53833	535.047	2.53833	544.164
							2.53841	533.539	2.53841	542.266
							2.53848	532.68	2.53848	540.414
							2.53856	532.508	2.53856	538.578
							2.53863	532.758	2.53863	536.5
							2.53871	532.953	2.53871	533.852
							2.53879	532.703	2.53879	530.453
							2.53886	531.875	2.53886	526.438
							2.53894	530.617	2.53894	522.32
							2.53902	529.273	2.53902	518.836
							2.53909	528.203	2.53909	516.68
							2.53917	527.602	2.53917	516.266
							2.53925	527.461	2.53925	517.531
							2.53932	527.68	2.53932	519.984
							2.5394	528.117	2.5394	522.875
							2.53947	528.789	2.53947	525.484
							2.53955	529.898	2.53955	527.383
							2.53963	531.633	2.53963	528.508
							2.5397	534.102	2.5397	529.125
							2.53978	537.086	2.53978	529.633
							2.53986	540.062	2.53986	530.305
							2.53993	542.289	2.53993	531.156
							2.54001	543.156	2.54001	531.938
							2.54008	542.406	2.54008	532.25
							2.54016	540.289	2.54016	531.742
							2.54024	537.547	2.54024	530.289
							2.54031	535.117	2.54031	528.062
							2.54039	533.844	2.54039	525.477
							2.54047	534.07	2.54047	523.031
							2.54054	535.594	2.54054	521.133
							2.54062	537.727	2.54062	519.969
							2.54069	539.602	2.54069	519.469
							2.54077	540.578	2.54077	519.344
							2.54085	540.422	2.54085	519.234
							2.54092	539.453	2.54092	518.812
							2.541	538.359	2.541	517.875
							2.54108	537.867	2.54108	516.383
							2.54115	538.516	2.54115	514.375
							2.54123	540.422	2.54123	511.984
							2.5413	543.266	2.5413	509.344
							2.54138	546.508	2.54138	506.57
							2.54146	549.562	2.54146	503.797
							2.54153	552.039	2.54153	501.203
							2.54161	553.766	2.54161	499.039
							2.54169	554.766	2.54169	497.625
							2.54176	555.141	2.54176	497.344
							2.54184	554.961	2.54184	498.539
							2.54191	554.219	2.54191	501.453
							2.54199	552.875	2.54199	506.109
							2.54207	550.984	2.54207	512.227
							2.54214	548.734	2.54214	519.227
							2.54222	546.43	2.54222	526.312
							2.5423	544.438	2.5423	532.586
							2.54237	543.07	2.54237	537.273
							2.54245	542.453	2.54245	539.898
							2.54252	542.523	2.54252	540.438
							2.5426	543.086	2.5426	539.258
							2.54268	543.93	2.54268	537.078
							2.54275	544.906	2.54275	534.672
							2.54283	545.992	2.54283	532.703
							2.54291	547.203	2.54291	531.5
							2.54298	548.508	2.54298	531
							2.54306	549.719	2.54306	530.82
							2.54314	550.531	2.54314	530.477
							2.54321	550.609	2.54321	529.547
							2.54329	549.695	2.54329	527.875
							2.54336	547.828	2.54336	525.633
							2.54344	545.359	2.54344	523.25
							2.54352	542.828	2.54352	521.281
							2.54359	540.867	2.54359	520.188
							2.54367	539.922	2.54367	520.211
							2.54375	540.164	2.54375	521.273
							2.54382	541.453	2.54382	523.023
							2.5439	543.445	2.5439	524.914
							2.54397	545.789	2.54397	526.406
							2.54405	548.172	2.54405	527.094
							2.54413	550.406	2.54413	526.82
							2.5442	552.305	2.5442	525.727
							2.54428	553.586	2.54428	524.188
							2.54436	553.82	2.54436	522.688
							2.54443	552.523	2.54443	521.656
							2.54451	549.352	2.54451	521.305
							2.54458	544.367	2.54458	521.57
							2.54466	538.188	2.54466	522.094
							2.54474	531.945	2.54474	522.422
							2.54481	527.031	2.54481	522.133
							2.54489	524.672	2.54489	521.102
							2.54497	525.523	2.54497	519.578
							2.54504	529.414	2.54504	518.148
							2.54512	535.414	2.54512	517.523
							2.54519	542.117	2.54519	518.266
							2.54527	548.102	2.54527	520.5
							2.54535	552.383	2.54535	523.805
							2.54542	554.641	2.54542	527.258
							2.5455	555.18	2.5455	529.781
							2.54558	554.688	2.54558	530.469
							2.54565	553.898	2.54565	528.961
							2.54573	553.336	2.54573	525.555
							2.5458	553.188	2.5458	521.164
							2.54588	553.359	2.54588	516.938
							2.54596	553.648	2.54596	513.891
							2.54603	553.867	2.54603	512.57
							2.54611	553.914	2.54611	512.914
							2.54619	553.719	2.54619	514.344
							2.54626	553.156	2.54626	516.047
							2.54634	552.023	2.54634	517.328
							2.54641	550.094	2.54641	517.828
							2.54649	547.258	2.54649	517.602
							2.54657	543.672	2.54657	517.008
							2.54664	539.82	2.54664	516.523
							2.54672	536.398	2.54672	516.539
							2.5468	534.078	2.5468	517.281
							2.54687	533.234	2.54687	518.812
							2.54695	533.781	2.54695	521.141
							2.54702	535.172	2.54702	524.289
							2.5471	536.672	2.5471	528.328
							2.54718	537.672	2.54718	533.273
							2.54725	538.07	2.54725	538.961
							2.54733	538.32	2.54733	545
							2.54741	539.328	2.54741	550.773
							2.54748	542.031	2.54748	555.586
							2.54756	546.977	2.54756	558.93
							2.54764	554.07	2.54764	560.664
							2.54771	562.453	2.54771	561.078
							2.54779	570.844	2.54779	560.805
							2.54786	577.93	2.54786	560.578
							2.54794	582.812	2.54794	560.945
							2.54802	585.281	2.54802	562.047
							2.54809	585.75	2.54809	563.594
							2.54817	585.086	2.54817	565.031
							2.54825	584.172	2.54825	565.773
							2.54832	583.633	2.54832	565.531
							2.5484	583.68	2.5484	564.422
							2.54847	584.141	2.54847	562.922
							2.54855	584.672	2.54855	561.703
							2.54863	584.969	2.54863	561.297
							2.5487	584.898	2.5487	561.875
							2.54878	584.516	2.54878	563.172
							2.54886	584	2.54886	564.578
							2.54893	583.531	2.54893	565.383
							2.54901	583.227	2.54901	565.07
							2.54908	583.117	2.54908	563.492
							2.54916	583.172	2.54916	560.961
							2.54924	583.383	2.54924	558.078
							2.54931	583.734	2.54931	555.531
							2.54939	584.211	2.54939	553.859
							2.54947	584.789	2.54947	553.25
							2.54954	585.352	2.54954	553.57
							2.54962	585.805	2.54962	554.469
							2.54969	586.102	2.54969	555.578
							2.54977	586.305	2.54977	556.695
							2.54985	586.625	2.54985	557.875
							2.54992	587.352	2.54992	559.383
							2.55	588.68	2.55	561.602
							2.55008	590.602	2.55008	564.789
							2.55015	592.914	2.55015	568.977
							2.55023	595.164	2.55023	573.898
							2.5503	596.945	2.5503	579.047
							2.55038	598.008	2.55038	583.805
							2.55046	598.445	2.55046	587.656
							2.55053	598.695	2.55053	590.297
							2.55061	599.352	2.55061	591.727
							2.55069	600.984	2.55069	592.195
							2.55076	603.836	2.55076	592.094
							2.55084	607.812	2.55084	591.844
							2.55091	612.438	2.55091	591.742
							2.55099	617.094	2.55099	591.914
							2.55107	621.195	2.55107	592.328
							2.55114	624.352	2.55114	592.797
							2.55122	626.469	2.55122	593.109
							2.5513	627.625	2.5513	593.102
							2.55137	627.977	2.55137	592.664
							2.55145	627.711	2.55145	591.836
							2.55153	626.961	2.55153	590.773
							2.5516	625.953	2.5516	589.719
							2.55168	624.992	2.55168	588.945
							2.55175	624.484	2.55175	588.711
							2.55183	624.859	2.55183	589.172
							2.55191	626.344	2.55191	590.312
							2.55198	628.867	2.55198	591.969
							2.55206	631.945	2.55206	593.812
							2.55214	634.82	2.55214	595.469
							2.55221	636.68	2.55221	596.609
							2.55229	636.938	2.55229	597.055
							2.55236	635.5	2.55236	596.812
							2.55244	632.719	2.55244	596.062
							2.55252	629.312	2.55252	595.047
							2.55259	626.055	2.55259	593.992
							2.55267	623.508	2.55267	593.031
							2.55275	621.867	2.55275	592.195
							2.55282	621.016	2.55282	591.5
							2.5529	620.648	2.5529	591.023
							2.55297	620.5	2.55297	590.977
							2.55305	620.453	2.55305	591.656
							2.55313	620.5	2.55313	593.312
							2.5532	620.641	2.5532	595.992
							2.55328	620.734	2.55328	599.406
							2.55336	620.383	2.55336	602.906
							2.55343	619.086	2.55343	605.641
							2.55351	616.422	2.55351	606.859
							2.55358	612.305	2.55358	606.18
							2.55366	607.18	2.55366	603.773
							2.55374	601.945	2.55374	600.359
							2.55381	597.664	2.55381	596.945
							2.55389	595.32	2.55389	594.484
							2.55397	595.328	2.55397	593.484
							2.55404	597.516	2.55404	593.836
							2.55412	601.18	2.55412	594.859
							2.55419	605.328	2.55419	595.602
							2.55427	609.094	2.55427	595.211
							2.55435	611.945	2.55435	593.266
							2.55442	613.781	2.55442	589.945
							2.5545	614.797	2.5545	585.945
							2.55458	615.227	2.55458	582.148
							2.55465	615.211	2.55465	579.359
							2.55473	614.688	2.55473	578.055
							2.5548	613.5	2.5548	578.273
							2.55488	611.602	2.55488	579.766
							2.55496	609.211	2.55496	582.109
							2.55503	606.867	2.55503	584.961
							2.55511	605.242	2.55511	588.07
							2.55519	604.984	2.55519	591.258
							2.55526	606.297	2.55526	594.383
							2.55534	608.891	2.55534	597.211
							2.55542	612.008	2.55542	599.516
							2.55549	614.586	2.55549	601.078
							2.55557	615.664	2.55557	601.867
							2.55564	614.625	2.55564	602.039
							2.55572	611.414	2.55572	601.914
							2.5558	606.5	2.5558	601.766
							2.55587	600.672	2.55587	601.711
							2.55595	594.797	2.55595	601.578
							2.55603	589.562	2.55603	600.945
							2.5561	585.328	2.5561	599.383
							2.55618	582.078	2.55618	596.656
							2.55625	579.539	2.55625	592.906
							2.55633	577.336	2.55633	588.695
							2.55641	575.125	2.55641	584.766
							2.55648	572.711	2.55648	581.789
							2.55656	570.086	2.55656	580.055
							2.55664	567.383	2.55664	579.375
							2.55671	564.844	2.55671	579.133
							2.55679	562.641	2.55679	578.609
							2.55686	560.852	2.55686	577.266
							2.55694	559.398	2.55694	575.023
							2.55702	558.016	2.55702	572.242
							2.55709	556.359	2.55709	569.539
							2.55717	554.133	2.55717	567.492
							2.55725	551.188	2.55725	566.289
							2.55732	547.633	2.55732	565.672
							2.5574	543.82	2.5574	565.008
							2.55747	540.25	2.55747	563.578
							2.55755	537.43	2.55755	560.906
							2.55763	535.688	2.55763	556.93
							2.5577	535.109	2.5577	552.086
							2.55778	535.523	2.55778	547.086
							2.55786	536.594	2.55786	542.688
							2.55793	537.984	2.55793	539.43
							2.55801	539.492	2.55801	537.523
							2.55808	541.062	2.55808	536.922
							2.55816	542.742	2.55816	537.414
							2.55824	544.531	2.55824	538.828
							2.55831	546.352	2.55831	541.039
							2.55839	547.906	2.55839	543.977
							2.55847	548.75	2.55847	547.5
							2.55854	548.484	2.55854	551.312
							2.55862	546.898	2.55862	554.984
							2.55869	544.086	2.55869	558.023
							2.55877	540.539	2.55877	560.102
							2.55885	536.945	2.55885	561.18
							2.55892	534.156	2.55892	561.578
							2.559	532.875	2.559	561.844
							2.55908	533.57	2.55908	562.508
							2.55915	536.367	2.55915	563.852
							2.55923	541.062	2.55923	565.742
							2.55931	547.148	2.55931	567.617
							2.55938	553.945	2.55938	568.719
							2.55946	560.688	2.55946	568.367
							2.55953	566.648	2.55953	566.273
							2.55961	571.305	2.55961	562.656
							2.55969	574.422	2.55969	558.258
							2.55976	576.109	2.55976	554.078
							2.55984	576.82	2.55984	551.062
							2.55992	577.164	2.55992	549.828
							2.55999	577.727	2.55999	550.445
							2.56007	578.859	2.56007	552.461
							2.56014	580.578	2.56014	555.094
							2.56022	582.641	2.56022	557.445
							2.5603	584.703	2.5603	558.844
							2.56037	586.617	2.56037	559.023
							2.56045	588.633	2.56045	558.188
							2.56053	591.367	2.56053	556.938
							2.5606	595.617	2.5606	556.078
							2.56068	601.945	2.56068	556.359
							2.56075	610.352	2.56075	558.273
							2.56083	620.039	2.56083	561.875
							2.56091	629.609	2.56091	566.766
							2.56098	637.422	2.56098	572.203
							2.56106	642.242	2.56106	577.32
							2.56114	643.688	2.56114	581.328
							2.56121	642.414	2.56121	583.781
							2.56129	639.938	2.56129	584.688
							2.56136	638	2.56136	584.5
							2.56144	637.945	2.56144	583.969
							2.56152	640.211	2.56152	583.938
							2.56159	644.25	2.56159	585.086
							2.56167	648.758	2.56167	587.703
							2.56175	652.406	2.56175	591.625
							2.56182	654.391	2.56182	596.273
							2.5619	654.828	2.5619	600.781
							2.56197	654.758	2.56197	604.273
							2.56205	655.703	2.56205	606.047
							2.56213	659	2.56213	605.797
							2.5622	665.32	2.5622	603.656
							2.56228	674.375	2.56228	600.219
							2.56236	685.086	2.56236	596.344
							2.56243	696.047	2.56243	592.961
							2.56251	706.062	2.56251	590.852
							2.56258	714.547	2.56258	590.453
							2.56266	721.648	2.56266	591.797
							2.56274	728.055	2.56274	594.547
							2.56281	734.555	2.56281	598.141
							2.56289	741.688	2.56289	602.016
							2.56297	749.539	2.56297	605.836
							2.56304	757.734	2.56304	609.57
							2.56312	765.734	2.56312	613.531
							2.5632	773.055	2.5632	618.219
							2.56327	779.547	2.56327	624.117
							2.56335	785.336	2.56335	631.477
							2.56342	790.742	2.56342	640.227
							2.5635	795.992	2.5635	649.945
							2.56358	801.117	2.56358	659.969
							2.56365	805.836	2.56365	669.633
							2.56373	809.719	2.56373	678.414
							2.56381	812.383	2.56381	686.047
							2.56388	813.68	2.56388	692.531
							2.56396	813.758	2.56396	698.062
							2.56403	813.078	2.56403	702.852
							2.56411	812.227	2.56411	707.078
							2.56419	811.727	2.56419	710.812
							2.56426	811.961	2.56426	714.039
							2.56434	813.141	2.56434	716.703
							2.56442	815.336	2.56442	718.828
							2.56449	818.633	2.56449	720.5
							2.56457	823.102	2.56457	721.914
							2.56464	828.828	2.56464	723.336
							2.56472	835.766	2.56472	725.125
							2.5648	843.648	2.5648	727.648
							2.56487	851.891	2.56487	731.273
							2.56495	859.68	2.56495	736.336
							2.56503	866.125	2.56503	743.023
							2.5651	870.523	2.5651	751.297
							2.56518	872.523	2.56518	760.805
							2.56525	872.281	2.56525	770.867
							2.56533	870.398	2.56533	780.602
							2.56541	867.789	2.56541	789.078
							2.56548	865.391	2.56548	795.578
							2.56556	863.961	2.56556	799.797
							2.56564	863.875	2.56564	801.969
							2.56571	865.109	2.56571	802.766
							2.56579	867.336	2.56579	803.164
							2.56586	870.047	2.56586	804.117
							2.56594	872.773	2.56594	806.328
							2.56602	875.148	2.56602	810.07
							2.56609	877	2.56609	815.211
							2.56617	878.344	2.56617	821.266
							2.56625	879.25	2.56625	827.625
							2.56632	879.844	2.56632	833.727
							2.5664	880.188	2.5664	839.172
							2.56647	880.297	2.56647	843.773
							2.56655	880.117	2.56655	847.57
							2.56663	879.555	2.56663	850.758
							2.5667	878.555	2.5667	853.609
							2.56678	877.047	2.56678	856.43
							2.56686	875.062	2.56686	859.492
							2.56693	872.664	2.56693	862.969
							2.56701	869.953	2.56701	866.859
							2.56709	867.109	2.56709	870.984
							2.56716	864.281	2.56716	875.008
							2.56724	861.656	2.56724	878.531
							2.56731	859.359	2.56731	881.203
							2.56739	857.469	2.56739	882.883
							2.56747	856.031	2.56747	883.672
							2.56754	855.008	2.56754	883.852
							2.56762	854.359	2.56762	883.805
							2.5677	854.047	2.5677	883.789
							2.56777	854.023	2.56777	883.875
							2.56785	854.266	2.56785	883.844
							2.56792	854.711	2.56792	883.344
							2.568	855.289	2.568	882.047
							2.56808	855.859	2.56808	879.844
							2.56815	856.234	2.56815	876.906
							2.56823	856.219	2.56823	873.688
							2.56831	855.68	2.56831	870.734
							2.56838	854.625	2.56838	868.484
							2.56846	853.195	2.56846	867.094
							2.56853	851.688	2.56853	866.414
							2.56861	850.453	2.56861	866.055
							2.56869	849.805	2.56869	865.633
							2.56876	849.922	2.56876	864.922
							2.56884	850.766	2.56884	864.016
							2.56892	852.102	2.56892	863.258
							2.56899	853.562	2.56899	863.117
							2.56907	854.695	2.56907	863.977
							2.56914	855.133	2.56914	865.953
							2.56922	854.562	2.56922	868.852
							2.5693	852.812	2.5693	872.195
							2.56937	849.766	2.56937	875.398
							2.56945	845.367	2.56945	877.961
							2.56953	839.664	2.56953	879.578
							2.5696	832.734	2.5696	880.211
							2.56968	824.867	2.56968	880.078
							2.56975	816.484	2.56975	879.477
							2.56983	808.156	2.56983	878.75
							2.56991	800.508	2.56991	878.117
							2.56998	794.023	2.56998	877.656
							2.57006	788.922	2.57006	877.281
							2.57014	785.109	2.57014	876.789
							2.57021	782.141	2.57021	875.914
							2.57029	779.453	2.57029	874.414
							2.57036	776.508	2.57036	872.133
							2.57044	773	2.57044	869.047
							2.57052	768.953	2.57052	865.312
							2.57059	764.648	2.57059	861.234
							2.57067	760.422	2.57067	857.141
							2.57075	756.516	2.57075	853.336
							2.57082	752.852	2.57082	849.969
							2.5709	749.047	2.5709	846.992
							2.57098	744.57	2.57098	844.227
							2.57105	739	2.57105	841.414
							2.57113	732.312	2.57113	838.367
							2.5712	724.953	2.5712	835.047
							2.57128	717.789	2.57128	831.555
							2.57136	711.812	2.57136	828.078
							2.57143	707.758	2.57143	824.75
							2.57151	705.805	2.57151	821.523
							2.57159	705.359	2.57159	818.156
							2.57166	705.281	2.57166	814.242
							2.57174	704.164	2.57174	809.391
							2.57181	700.852	2.57181	803.438
							2.57189	694.805	2.57189	796.555
							2.57197	686.281	2.57197	789.266
							2.57204	676.234	2.57204	782.328
							2.57212	665.961	2.57212	776.469
							2.5722	656.664	2.5722	772.109
							2.57227	649.102	2.57227	769.18
							2.57235	643.422	2.57235	767.062
							2.57242	639.258	2.57242	764.773
							2.5725	636	2.5725	761.25
							2.57258	633.102	2.57258	755.68
							2.57265	630.305	2.57265	747.828
							2.57273	627.664	2.57273	738.117
							2.57281	625.406	2.57281	727.57
							2.57288	623.719	2.57288	717.5
							2.57296	622.586	2.57296	709.125
							2.57303	621.648	2.57303	703.18
							2.57311	620.391	2.57311	699.664
							2.57319	618.281	2.57319	697.844
							2.57326	615.039	2.57326	696.484
							2.57334	610.695	2.57334	694.25
							2.57342	605.586	2.57342	690.164
							2.57349	600.211	2.57349	683.945
							2.57357	594.992	2.57357	676.109
							2.57364	590.172	2.57364	667.773
							2.57372	585.805	2.57372	660.258
							2.5738	581.867	2.5738	654.609
							2.57387	578.352	2.57387	651.266
							2.57395	575.461	2.57395	649.914
							2.57403	573.508	2.57403	649.68
							2.5741	572.836	2.5741	649.531
							2.57418	573.609	2.57418	648.641
							2.57425	575.664	2.57425	646.727
							2.57433	578.477	2.57433	644.031
							2.57441	581.367	2.57441	641.102
							2.57448	583.664	2.57448	638.492
							2.57456	585.008	2.57456	636.367
							2.57464	585.438	2.57464	634.453
							2.57471	585.375	2.57471	632.164
							2.57479	585.391	2.57479	628.875
							2.57487	585.969	2.57487	624.297
							2.57494	587.344	2.57494	618.672
							2.57502	589.445	2.57502	612.68
							2.57509	592	2.57509	607.219
							2.57517	594.773	2.57517	602.969
							2.57525	597.758	2.57525	600.188
							2.57532	601.211	2.57532	598.594
							2.5754	605.562	2.5754	597.57
							2.57548	611.18	2.57548	596.5
							2.57555	618.219	2.57555	595.094
							2.57563	626.414	2.57563	593.547
							2.5757	635.281	2.5757	592.383
							2.57578	644.188	2.57578	592.203
							2.57586	652.727	2.57586	593.32
							2.57593	660.789	2.57593	595.547
							2.57601	668.625	2.57601	598.219
							2.57609	676.609	2.57609	600.445
							2.57616	685.031	2.57616	601.555
							2.57624	693.82	2.57624	601.367
							2.57631	702.516	2.57631	600.32
							2.57639	710.375	2.57639	599.344
							2.57647	716.695	2.57647	599.461
							2.57654	721.07	2.57654	601.398
							2.57662	723.641	2.57662	605.305
							2.5767	725.039	2.5767	610.672
							2.57677	726.242	2.57677	616.586
							2.57685	728.242	2.57685	622.031
							2.57692	731.727	2.57692	626.297
							2.577	736.945	2.577	629.219
							2.57708	743.727	2.57708	631.195
							2.57715	751.586	2.57715	633.031
							2.57723	759.969	2.57723	635.609
							2.57731	768.398	2.57731	639.617
							2.57738	776.586	2.57738	645.281
							2.57746	784.352	2.57746	652.328
							2.57753	791.57	2.57753	660.055
							2.57761	798.102	2.57761	667.594
							2.57769	803.844	2.57769	674.117
							2.57776	808.766	2.57776	679.102
							2.57784	813	2.57784	682.484
							2.57792	816.914	2.57792	684.633
							2.57799	821.023	2.57799	686.258
							2.57807	825.875	2.57807	688.164
							2.57814	831.812	2.57814	691.047
							2.57822	838.883	2.57822	695.312
							2.5783	846.703	2.5783	700.984
							2.57837	854.656	2.57837	707.836
							2.57845	862.023	2.57845	715.461
							2.57853	868.273	2.57853	723.5
							2.5786	873.258	2.5786	731.711
							2.57868	877.266	2.57868	739.922
							2.57876	880.992	2.57876	747.984
							2.57883	885.273	2.57883	755.602
							2.57891	890.906	2.57891	762.297
							2.57898	898.406	2.57898	767.516
							2.57906	907.883	2.57906	770.82
							2.57914	919.039	2.57914	772.141
							2.57921	931.312	2.57921	771.922
							2.57929	943.992	2.57929	771.156
							2.57937	956.414	2.57937	771.062
							2.57944	968.086	2.57944	772.797
							2.57952	978.703	2.57952	777.039
							2.57959	988.195	2.57959	783.797
							2.57967	996.625	2.57967	792.477
							2.57975	1004.12	2.57975	802.133
							2.57982	1010.86	2.57982	811.891
							2.5799	1016.97	2.5799	821.227
							2.57998	1022.55	2.57998	830.141
							2.58005	1027.67	2.58005	839.016
							2.58013	1032.35	2.58013	848.352
							2.5802	1036.56	2.5802	858.461
							2.58028	1040.25	2.58028	869.273
							2.58036	1043.32	2.58036	880.32
							2.58043	1045.68	2.58043	890.914
							2.58051	1047.29	2.58051	900.391
							2.58059	1048.22	2.58059	908.281
							2.58066	1048.56	2.58066	914.43
							2.58074	1048.56	2.58074	918.969
							2.58081	1048.44	2.58081	922.188
							2.58089	1048.37	2.58089	924.5
							2.58097	1048.41	2.58097	926.398
							2.58104	1048.56	2.58104	928.461
							2.58112	1048.76	2.58112	931.328
							2.5812	1048.95	2.5812	935.586
							2.58127	1049.26	2.58127	941.586
							2.58135	1049.89	2.58135	949.234
							2.58142	1051.15	2.58142	957.898
							2.5815	1053.29	2.5815	966.562
							2.58158	1056.36	2.58158	974.07
							2.58165	1060.1	2.58165	979.609
							2.58173	1064.01	2.58173	983.031
							2.58181	1067.46	2.58181	984.984
							2.58188	1069.93	2.58188	986.688
							2.58196	1071.22	2.58196	989.5
							2.58203	1071.52	2.58203	994.352
							2.58211	1071.3	2.58211	1001.38
							2.58219	1071.18	2.58219	1009.82
							2.58226	1071.57	2.58226	1018.31
							2.58234	1072.47	2.58234	1025.41
							2.58242	1073.48	2.58242	1030.09
							2.58249	1073.97	2.58249	1032.16
							2.58257	1073.38	2.58257	1032.27
							2.58265	1071.59	2.58265	1031.59
							2.58272	1069.06	2.58272	1031.5
							2.5828	1066.73	2.5828	1033.15
							2.58287	1065.8	2.58287	1037.17
							2.58295	1067.12	2.58295	1043.66
							2.58303	1070.93	2.58303	1052.23
							2.5831	1076.61	2.5831	1062.2
							2.58318	1082.8	2.58318	1072.63
							2.58326	1087.87	2.58326	1082.55
							2.58333	1090.34	2.58333	1090.95
							2.58341	1089.44	2.58341	1096.95
							2.58348	1085.22	2.58348	1100.04
							2.58356	1078.56	2.58356	1100.19
							2.58364	1070.73	2.58364	1097.95
							2.58371	1062.96	2.58371	1094.35
							2.58379	1056.12	2.58379	1090.6
							2.58387	1050.41	2.58387	1087.73
							2.58394	1045.56	2.58394	1086.23
							2.58402	1041	2.58402	1086.03
							2.58409	1036.22	2.58409	1086.54
							2.58417	1030.96	2.58417	1086.98
							2.58425	1025.3	2.58425	1086.83
							2.58432	1019.51	2.58432	1085.93
							2.5844	1013.84	2.5844	1084.59
							2.58448	1008.39	2.58448	1083.31
							2.58455	1002.87	2.58455	1082.54
							2.58463	996.828	2.58463	1082.41
							2.5847	989.781	2.5847	1082.73
							2.58478	981.477	2.58478	1083.16
							2.58486	972.023	2.58486	1083.47
							2.58493	961.945	2.58493	1083.65
							2.58501	952	2.58501	1083.98
							2.58509	942.883	2.58509	1084.81
							2.58516	935.023	2.58516	1086.21
							2.58524	928.352	2.58524	1087.8
							2.58531	922.367	2.58531	1088.78
							2.58539	916.328	2.58539	1088.14
							2.58547	909.633	2.58547	1085.11
							2.58554	902.062	2.58554	1079.52
							2.58562	893.984	2.58562	1071.91
							2.5857	886.25	2.5857	1063.43
							2.58577	879.891	2.58577	1055.32
							2.58585	875.68	2.58585	1048.55
							2.58592	873.766	2.58592	1043.41
							2.586	873.508	2.586	1039.52
							2.58608	873.562	2.58608	1035.98
							2.58615	872.297	2.58615	1031.87
							2.58623	868.266	2.58623	1026.51
							2.58631	860.766	2.58631	1019.7
							2.58638	850.008	2.58638	1011.62
							2.58646	837.055	2.58646	1002.66
							2.58653	823.422	2.58653	993.188
							2.58661	810.57	2.58661	983.422
							2.58669	799.438	2.58669	973.508
							2.58676	790.188	2.58676	963.617
							2.58684	782.289	2.58684	954.07
							2.58692	774.852	2.58692	945.305
							2.58699	767	2.58699	937.758
							2.58707	758.273	2.58707	931.625
							2.58715	748.719	2.58715	926.695
							2.58722	738.773	2.58722	922.336
							2.5873	729.008	2.5873	917.664
							2.58737	719.852	2.58737	911.852
							2.58745	711.375	2.58745	904.406
							2.58753	703.406	2.58753	895.32
							2.5876	695.617	2.5876	885.039
							2.58768	687.836	2.58768	874.18
							2.58776	680.188	2.58776	863.297
							2.58783	673.039	2.58783	852.625
							2.58791	666.859	2.58791	842.062
							2.58798	661.938	2.58798	831.266
							2.58806	658.172	2.58806	819.922
							2.58814	655.031	2.58814	807.891
							2.58821	651.703	2.58821	795.383
							2.58829	647.359	2.58829	782.875
							2.58837	641.5	2.58837	771.023
							2.58844	634.133	2.58844	760.461
							2.58852	625.773	2.58852	751.68
							2.58859	617.25	2.58859	744.945
							2.58867	609.43	2.58867	740.227
							2.58875	602.859	2.58875	737.266
							2.58882	597.672	2.58882	735.516
							2.5889	593.578	2.5889	734.25
							2.58898	590.047	2.58898	732.625
							2.58905	586.555	2.58905	729.852
							2.58913	582.883	2.58913	725.359
							2.5892	579.148	2.5892	719.008
							2.58928	575.812	2.58928	711.094
							2.58936	573.516	2.58936	702.312
							2.58943	572.766	2.58943	693.492
							2.58951	573.812	2.58951	685.352
							2.58959	576.414	2.58959	678.25
							2.58966	579.93	2.58966	672.117
							2.58974	583.406	2.58974	666.555
							2.58981	585.852	2.58981	661.039
							2.58989	586.461	2.58989	655.188
							2.58997	584.859	2.58997	648.93
							2.59004	581.234	2.59004	642.492
							2.59012	576.328	2.59012	636.289
							2.5902	571.258	2.5902	630.734
							2.59027	567.266	2.59027	626.047
							2.59035	565.422	2.59035	622.234
							2.59042	566.32	2.59042	619.086
							2.5905	569.938	2.5905	616.312
							2.59058	575.609	2.59058	613.617
							2.59065	582.195	2.59065	610.719
							2.59073	588.406	2.59073	607.375
							2.59081	593.133	2.59081	603.32
							2.59088	595.711	2.59088	598.297
							2.59096	596.156	2.59096	592.172
							2.59104	595.039	2.59104	585.023
							2.59111	593.352	2.59111	577.266
							2.59119	592.156	2.59119	569.562
							2.59126	592.242	2.59126	562.742
							2.59134	593.898	2.59134	557.477
							2.59142	596.875	2.59142	554.109
							2.59149	600.469	2.59149	552.523
							2.59157	603.867	2.59157	552.203
							2.59165	606.422	2.59165	552.5
							2.59172	607.961	2.59172	552.867
							2.5918	608.914	2.5918	553.062
							2.59187	610.102	2.59187	553.164
							2.59195	612.547	2.59195	553.422
							2.59203	616.992	2.59203	554.047
							2.5921	623.695	2.5921	555.023
							2.59218	632.234	2.59218	556.109
							2.59226	641.641	2.59226	556.938
							2.59233	650.734	2.59233	557.297
							2.59241	658.531	2.59241	557.297
							2.59248	664.57	2.59248	557.438
							2.59256	669.086	2.59256	558.406
							2.59264	672.883	2.59264	560.828
							2.59271	677.023	2.59271	564.977
							2.59279	682.422	2.59279	570.609
							2.59287	689.508	2.59287	577.055
							2.59294	698.102	2.59294	583.484
							2.59302	707.523	2.59302	589.195
							2.59309	716.914	2.59309	593.914
							2.59317	725.492	2.59317	597.82
							2.59325	732.891	2.59325	601.43
							2.59332	739.164	2.59332	605.297
							2.5934	744.672	2.5934	609.75
							2.59348	749.859	2.59348	614.758
							2.59355	755.031	2.59355	619.914
							2.59363	760.188	2.59363	624.656
							2.5937	765.133	2.5937	628.484
							2.59378	769.531	2.59378	631.156
							2.59386	773.156	2.59386	632.812
							2.59393	775.984	2.59393	633.898
							2.59401	778.18	2.59401	635.07
							2.59409	780.086	2.59409	636.992
							2.59416	782.039	2.59416	640.188
							2.59424	784.328	2.59424	644.898
							2.59431	787.117	2.59431	651.031
							2.59439	790.523	2.59439	658.18
							2.59447	794.625	2.59447	665.672
							2.59454	799.5	2.59454	672.719
							2.59462	805.141	2.59462	678.633
							2.5947	811.422	2.5947	682.984
							2.59477	817.977	2.59477	685.805
							2.59485	824.281	2.59485	687.547
							2.59493	829.727	2.59493	688.969
							2.595	833.883	2.595	690.883
							2.59508	836.617	2.59508	693.852
							2.59515	838.266	2.59515	697.961
							2.59523	839.469	2.59523	702.812
							2.59531	840.969	2.59531	707.68
							2.59538	843.336	2.59538	711.812
							2.59546	846.688	2.59546	714.773
							2.59554	850.703	2.59554	716.648
							2.59561	854.656	2.59561	718.016
							2.59569	857.859	2.59569	719.773
							2.59576	859.82	2.59576	722.773
							2.59584	860.578	2.59584	727.594
							2.59592	860.586	2.59592	734.32
							2.59599	860.586	2.59599	742.664
							2.59607	861.242	2.59607	752.078
							2.59615	862.891	2.59615	761.984
							2.59622	865.453	2.59622	771.977
							2.5963	868.461	2.5963	781.789
							2.59637	871.359	2.59637	791.25
							2.59645	873.758	2.59645	800.172
							2.59653	875.625	2.59653	808.258
							2.5966	877.273	2.5966	815.188
							2.59668	879.242	2.59668	820.672
							2.59676	881.992	2.59676	824.656
							2.59683	885.68	2.59683	827.367
							2.59691	890.086	2.59691	829.328
							2.59698	894.68	2.59698	831.203
							2.59706	898.828	2.59706	833.641
							2.59714	902.062	2.59714	837.062
							2.59721	904.164	2.59721	841.586
							2.59729	905.281	2.59729	846.984
							2.59737	905.75	2.59737	852.828
							2.59744	905.914	2.59744	858.531
							2.59752	905.992	2.59752	863.562
							2.59759	905.969	2.59759	867.477
							2.59767	905.719	2.59767	870.039
							2.59775	905.102	2.59775	871.234
							2.59782	904.086	2.59782	871.289
							2.5979	902.859	2.5979	870.602
							2.59798	901.703	2.59798	869.703
							2.59805	900.875	2.59805	869.117
							2.59813	900.5	2.59813	869.242
							2.5982	900.414	2.5982	870.25
							2.59828	900.305	2.59828	872.148
							2.59836	899.805	2.59836	874.797
							2.59843	898.688	2.59843	878.047
							2.59851	897.039	2.59851	881.867
							2.59859	895.195	2.59859	886.344
							2.59866	893.656	2.59866	891.578
							2.59874	892.82	2.59874	897.508
							2.59882	892.828	2.59882	903.773
							2.59889	893.43	2.59889	909.648
							2.59897	894.156	2.59897	914.203
							2.59904	894.43	2.59904	916.586
							2.59912	893.898	2.59912	916.344
							2.5992	892.555	2.5992	913.688
							2.59927	890.766	2.59927	909.5
							2.59935	889.055	2.59935	905.086
							2.59943	887.859	2.59943	901.797
							2.5995	887.242	2.5995	900.539
							2.59958	886.859	2.59958	901.484
							2.59965	885.969	2.59965	904.078
							2.59973	883.812	2.59973	907.219
							2.59981	879.859	2.59981	909.711
							2.59988	874.078	2.59988	910.68
							2.59996	866.945	2.59996	909.781
							2.60004	859.227	2.60004	907.289
							2.60011	851.719	2.60011	903.875
							2.60019	844.914	2.60019	900.305
							2.60026	838.875	2.60026	897.188
							2.60034	833.273	2.60034	894.781
							2.60042	827.695	2.60042	893.039
							2.60049	821.883	2.60049	891.711
							2.60057	815.906	2.60057	890.531
							2.60065	810.211	2.60065	889.328
							2.60072	805.406	2.60072	888.07
							2.6008	801.859	2.6008	886.828
							2.60087	799.523	2.60087	885.672
							2.60095	797.773	2.60095	884.578
							2.60103	795.602	2.60103	883.391
							2.6011	791.953	2.6011	881.836
							2.60118	786.055	2.60118	879.578
							2.60126	777.781	2.60126	876.359
							2.60133	767.594	2.60133	872.047
							2.60141	756.406	2.60141	866.766
							2.60148	745.234	2.60148	860.867
							2.60156	734.844	2.60156	854.898
							2.60164	725.531	2.60164	849.469
							2.60171	717.156	2.60171	845.047
							2.60179	709.32	2.60179	841.828
							2.60187	701.578	2.60187	839.586
							2.60194	693.711	2.60194	837.734
							2.60202	685.742	2.60202	835.492
							2.60209	677.883	2.60209	832.109
							2.60217	670.383	2.60217	827.148
							2.60225	663.344	2.60225	820.625
							2.60232	656.664	2.60232	813.008
							2.6024	650.109	2.6024	804.992
							2.60248	643.445	2.60248	797.25
							2.60255	636.547	2.60255	790.172
							2.60263	629.547	2.60263	783.719
							2.60271	622.734	2.60271	777.523
							2.60278	616.484	2.60278	771.094
							2.60286	611.086	2.60286	764.094
							2.60293	606.594	2.60293	756.508
							2.60301	602.805	2.60301	748.656
							2.60309	599.32	2.60309	741.055
							2.60316	595.68	2.60316	734.172
							2.60324	591.461	2.60324	728.227
							2.60332	586.453	2.60332	723.156
							2.60339	580.656	2.60339	718.68
							2.60347	574.266	2.60347	714.492
							2.60354	567.594	2.60354	710.438
							2.60362	561.016	2.60362	706.586
							2.6037	554.836	2.6037	703.109
							2.60377	549.312	2.60377	700.172
							2.60385	544.586	2.60385	697.695
							2.60393	540.641	2.60393	695.391
							2.604	537.383	2.604	692.766
							2.60408	534.625	2.60408	689.375
							2.60415	532.148	2.60415	684.961
							2.60423	529.758	2.60423	679.539
							2.60431	527.312	2.60431	673.359
							2.60438	524.781	2.60438	666.648
							2.60446	522.188	2.60446	659.5
							2.60454	519.602	2.60454	651.742
							2.60461	517.055	2.60461	643.078
							2.60469	514.531	2.60469	633.273
							2.60476	511.914	2.60476	622.414
							2.60484	509.07	2.60484	611.055
							2.60492	505.898	2.60492	600.086
							2.60499	502.367	2.60499	590.492
							2.60507	498.641	2.60507	582.969
							2.60515	494.992	2.60515	577.664
							2.60522	491.805	2.60522	574.109
							2.6053	489.438	2.6053	571.391
							2.60537	488.133	2.60537	568.523
							2.60545	487.93	2.60545	564.797
							2.60553	488.641	2.60553	560.055
							2.6056	489.922	2.6056	554.68
							2.60568	491.336	2.60568	549.352
							2.60576	492.531	2.60576	544.766
							2.60583	493.336	2.60583	541.32
							2.60591	493.797	2.60591	538.984
							2.60598	494.172	2.60598	537.336
							2.60606	494.805	2.60606	535.781
							2.60614	495.969	2.60614	533.797
							2.60621	497.695	2.60621	531.07
							2.60629	499.773	2.60629	527.609
							2.60637	501.75	2.60637	523.68
							2.60644	503.109	2.60644	519.703
							2.60652	503.477	2.60652	516.094
							2.6066	502.852	2.6066	513.203
							2.60667	501.523	2.60667	511.234
							2.60675	500.102	2.60675	510.258
							2.60682	499.203	2.60682	510.148
							2.6069	499.195	2.6069	510.688
							2.60698	500.031	2.60698	511.57
							2.60705	501.281	2.60705	512.477
							2.60713	502.227	2.60713	513.203
							2.60721	502.305	2.60721	513.68
							2.60728	501.305	2.60728	513.992
							2.60736	499.539	2.60736	514.297
							2.60743	497.781	2.60743	514.703
							2.60751	496.906	2.60751	515.156
							2.60759	497.602	2.60759	515.414
							2.60766	500.023	2.60766	515.117
							2.60774	503.797	2.60774	513.945
							2.60782	508.188	2.60782	511.82
							2.60789	512.445	2.60789	509.016
							2.60797	516.25	2.60797	506.094
							2.60804	519.727	2.60804	503.742
							2.60812	523.5	2.60812	502.523
							2.6082	528.203	2.6082	502.648
							2.60827	534.164	2.60827	503.93
							2.60835	541.117	2.60835	505.891
							2.60843	548.195	2.60843	508.008
							2.6085	554.234	2.6085	509.93
							2.60858	558.312	2.60858	511.648
							2.60865	560.086	2.60865	513.398
							2.60873	560.07	2.60873	515.5
							2.60881	559.406	2.60881	518.078
							2.60888	559.43	2.60888	520.977
							2.60896	561.125	2.60896	523.742
							2.60904	564.742	2.60904	525.859
							2.60911	569.742	2.60911	526.992
							2.60919	575.078	2.60919	527.203
							2.60926	579.68	2.60926	526.953
							2.60934	582.969	2.60934	526.938
							2.60942	585.078	2.60942	527.766
							2.60949	586.773	2.60949	529.719
							2.60957	589.062	2.60957	532.672
							2.60965	592.641	2.60965	536.141
							2.60972	597.594	2.60972	539.586
							2.6098	603.227	2.6098	542.625
							2.60987	608.258	2.60987	545.211
							2.60995	611.344	2.60995	547.531
							2.61003	611.531	2.61003	549.828
							2.6101	608.562	2.6101	552.164
							2.61018	602.969	2.61018	554.266
							2.61026	595.859	2.61026	555.609
							2.61033	588.578	2.61033	555.617
							2.61041	582.359	2.61041	553.977
							2.61049	578.039	2.61049	550.836
							2.61056	576	2.61056	546.828
							2.61064	576.203	2.61064	542.844
							2.61071	578.32	2.61071	539.711
							2.61079	581.805	2.61079	537.914
							2.61087	585.984	2.61087	537.406
							2.61094	590.102	2.61094	537.758
							2.61102	593.352	2.61102	538.312
							2.6111	595.055	2.6111	538.578
							2.61117	594.781	2.61117	538.344
							2.61125	592.508	2.61125	537.812
							2.61132	588.648	2.61132	537.375
							2.6114	583.984	2.6114	537.492
							2.61148	579.461	2.61148	538.422
							2.61155	575.875	2.61155	540.203
							2.61163	573.695	2.61163	542.672
							2.61171	572.898	2.61171	545.609
							2.61178	573.125	2.61178	548.844
							2.61186	573.781	2.61186	552.297
							2.61193	574.383	2.61193	555.945
							2.61201	574.711	2.61201	559.758
							2.61209	574.891	2.61209	563.586
							2.61216	575.258	2.61216	567.195
							2.61224	576.172	2.61224	570.336
							2.61232	577.75	2.61232	572.883
							2.61239	579.82	2.61239	574.891
							2.61247	581.852	2.61247	576.617
							2.61254	583.227	2.61254	578.422
							2.61262	583.461	2.61262	580.594
							2.6127	582.445	2.6127	583.25
							2.61277	580.539	2.61277	586.266
							2.61285	578.484	2.61285	589.352
							2.61293	577.164	2.61293	592.141
							2.613	577.289	2.613	594.375
							2.61308	579.109	2.61308	595.945
							2.61315	582.383	2.61315	596.914
							2.61323	586.391	2.61323	597.383
							2.61331	590.25	2.61331	597.422
							2.61338	593.164	2.61338	596.969
							2.61346	594.711	2.61346	595.836
							2.61354	594.906	2.61354	593.82
							2.61361	594.141	2.61361	590.805
							2.61369	592.969	2.61369	586.891
							2.61376	591.812	2.61376	582.43
							2.61384	590.875	2.61384	577.977
							2.61392	590.062	2.61392	574.18
							2.61399	589.172	2.61399	571.586
							2.61407	588.055	2.61407	570.562
							2.61415	586.82	2.61415	571.141
							2.61422	585.867	2.61422	573.086
							2.6143	585.75	2.6143	575.906
							2.61438	586.961	2.61438	579.008
							2.61445	589.703	2.61445	581.867
							2.61453	593.766	2.61453	584.125
							2.6146	598.547	2.6146	585.727
							2.61468	603.234	2.61468	586.867
							2.61476	607.133	2.61476	587.969
							2.61483	609.789	2.61483	589.461
							2.61491	611.094	2.61491	591.68
							2.61499	611.25	2.61499	594.695
							2.61506	610.484	2.61506	598.297
							2.61514	608.953	2.61514	602.078
							2.61521	606.648	2.61521	605.594
							2.61529	603.523	2.61529	608.492
							2.61537	599.648	2.61537	610.664
							2.61544	595.352	2.61544	612.148
							2.61552	591.328	2.61552	613.062
							2.6156	588.398	2.6156	613.391
							2.61567	587.281	2.61567	612.898
							2.61575	588.258	2.61575	611.148
							2.61582	590.969	2.61582	607.719
							2.6159	594.531	2.6159	602.438
							2.61598	597.758	2.61598	595.641
							2.61605	599.664	2.61605	588.234
							2.61613	599.719	2.61613	581.508
							2.61621	598.07	2.61621	576.789
							2.61628	595.352	2.61628	574.969
							2.61636	592.352	2.61636	576.211
							2.61643	589.594	2.61643	579.812
							2.61651	587.055	2.61651	584.445
							2.61659	584.195	2.61659	588.57
							2.61666	580.156	2.61666	590.898
							2.61674	574.273	2.61674	590.805
							2.61682	566.352	2.61682	588.391
							2.61689	556.906	2.61689	584.383
							2.61697	547.008	2.61697	579.773
							2.61704	537.953	2.61704	575.484
							2.61712	530.852	2.61712	572.156
							2.6172	526.297	2.6172	570.07
							2.61727	524.234	2.61727	569.234
							2.61735	524.172	2.61735	569.539
							2.61743	525.359	2.61743	570.859
							2.6175	527.141	2.6175	573.07
							2.61758	529.148	2.61758	575.953
							2.61765	531.234	2.61765	579.148
							2.61773	533.445	2.61773	582.148
							2.61781	535.781	2.61781	584.406
							2.61788	538.172	2.61788	585.484
							2.61796	540.438	2.61796	585.273
							2.61804	542.398	2.61804	583.945
							2.61811	543.961	2.61811	581.898
							2.61819	545.172	2.61819	579.523
							2.61827	546.117	2.61827	576.969
							2.61834	546.859	2.61834	574.047
							2.61842	547.289	2.61842	570.32
							2.61849	547.109	2.61849	565.336
							2.61857	545.938	2.61857	558.953
							2.61865	543.523	2.61865	551.562
							2.61872	539.875	2.61872	544.008
							2.6188	535.398	2.6188	537.398
							2.61888	530.805	2.61888	532.688
							2.61895	526.859	2.61895	530.289
							2.61903	524.133	2.61903	529.945
							2.6191	522.758	2.6191	530.766
							2.61918	522.352	2.61918	531.633
							2.61926	522.172	2.61926	531.594
							2.61933	521.344	2.61933	530.18
							2.61941	519.266	2.61941	527.547
							2.61949	515.773	2.61949	524.25
							2.61956	511.242	2.61956	520.93
							2.61964	506.5	2.61964	517.938
							2.61971	502.484	2.61971	515.172
							2.61979	500.078	2.61979	512.164
							2.61987	499.711	2.61987	508.312
							2.61994	501.375	2.61994	503.258
							2.62002	504.586	2.62002	497.125
							2.6201	508.539	2.6201	490.547
							2.62017	512.352	2.62017	484.438
							2.62025	515.203	2.62025	479.648
							2.62032	516.586	2.62032	476.656
							2.6204	516.312	2.6204	475.375
							2.62048	514.578	2.62048	475.242
							2.62055	511.852	2.62055	475.453
							2.62063	508.773	2.62063	475.305
							2.62071	505.961	2.62071	474.406
							2.62078	503.891	2.62078	472.805
							2.62086	502.805	2.62086	470.812
							2.62093	502.625	2.62093	468.852
							2.62101	503.102	2.62101	467.25
							2.62109	503.883	2.62109	466.125
							2.62116	504.68	2.62116	465.43
							2.62124	505.32	2.62124	465.062
							2.62132	505.828	2.62132	465
							2.62139	506.297	2.62139	465.305
							2.62147	506.797	2.62147	466.078
							2.62154	507.305	2.62154	467.328
							2.62162	507.617	2.62162	468.844
							2.6217	507.453	2.6217	470.219
							2.62177	506.578	2.62177	470.922
							2.62185	504.898	2.62185	470.5
							2.62193	502.609	2.62193	468.789
							2.622	500.125	2.622	465.969
							2.62208	498	2.62208	462.578
							2.62215	496.727	2.62215	459.297
							2.62223	496.555	2.62223	456.719
							2.62231	497.422	2.62231	455.188
							2.62238	498.945	2.62238	454.695
							2.62246	500.562	2.62246	454.945
							2.62254	501.688	2.62254	455.523
							2.62261	501.867	2.62261	456.078
							2.62269	500.891	2.62269	456.438
							2.62277	498.828	2.62277	456.633
							2.62284	495.953	2.62284	456.844
							2.62292	492.68	2.62292	457.344
							2.62299	489.438	2.62299	458.367
							2.62307	486.625	2.62307	460.117
							2.62315	484.547	2.62315	462.742
							2.62322	483.398	2.62322	466.336
							2.6233	483.203	2.6233	470.906
							2.62338	483.859	2.62338	476.32
							2.62345	485.125	2.62345	482.234
							2.62353	486.617	2.62353	488.102
							2.6236	487.984	2.6236	493.234
							2.62368	488.891	2.62368	496.922
							2.62376	489.117	2.62376	498.664
							2.62383	488.586	2.62383	498.273
							2.62391	487.352	2.62391	495.938
							2.62399	485.547	2.62399	492.18
							2.62406	483.305	2.62406	487.695
							2.62414	480.742	2.62414	483.172
							2.62421	477.906	2.62421	479.172
							2.62429	474.836	2.62429	476.062
							2.62437	471.562	2.62437	474.07
							2.62444	468.156	2.62444	473.305
							2.62452	464.711	2.62452	473.797
							2.6246	461.344	2.6246	475.461
							2.62467	458.188	2.62467	478.023
							2.62475	455.367	2.62475	480.961
							2.62482	453.039	2.62482	483.539
							2.6249	451.414	2.6249	484.969
							2.62498	450.773	2.62498	484.633
							2.62505	451.445	2.62505	482.328
							2.62513	453.664	2.62513	478.391
							2.62521	457.469	2.62521	473.672
							2.62528	462.594	2.62528	469.25
							2.62536	468.469	2.62536	466.164
							2.62543	474.281	2.62543	465.039
							2.62551	479.211	2.62551	465.961
							2.62559	482.617	2.62559	468.445
							2.62566	484.242	2.62566	471.711
							2.62574	484.203	2.62574	474.914
							2.62582	482.945	2.62582	477.453
							2.62589	481.039	2.62589	479.055
							2.62597	478.914	2.62597	479.797
							2.62604	476.797	2.62604	479.938
							2.62612	474.695	2.62612	479.766
							2.6262	472.508	2.6262	479.5
							2.62627	470.289	2.62627	479.211
							2.62635	468.312	2.62635	478.852
							2.62643	467.07	2.62643	478.336
							2.6265	467.211	2.6265	477.523
							2.62658	469.141	2.62658	476.273
							2.62666	472.898	2.62666	474.414
							2.62673	477.984	2.62673	471.805
							2.62681	483.445	2.62681	468.406
							2.62688	488.172	2.62688	464.359
							2.62696	491.219	2.62696	460.078
							2.62704	492.117	2.62704	456.172
							2.62711	491.039	2.62711	453.328
							2.62719	488.656	2.62719	452.078
							2.62727	485.969	2.62727	452.562
							2.62734	483.867	2.62734	454.469
							2.62742	482.93	2.62742	457.125
							2.62749	483.227	2.62749	459.734
							2.62757	484.383	2.62757	461.703
							2.62765	485.781	2.62765	462.891
							2.62772	486.828	2.62772	463.617
							2.6278	487.172	2.6278	464.477
							2.62788	486.797	2.62788	466.039
							2.62795	486.023	2.62795	468.5
							2.62803	485.359	2.62803	471.555
							2.6281	485.32	2.6281	474.469
							2.62818	486.227	2.62818	476.406
							2.62826	488.133	2.62826	476.82
							2.62833	490.766	2.62833	475.719
							2.62841	493.594	2.62841	473.703
							2.62849	495.977	2.62849	471.781
							2.62856	497.281	2.62856	470.938
							2.62864	497.117	2.62864	471.805
							2.62871	495.422	2.62871	474.414
							2.62879	492.492	2.62879	478.266
							2.62887	488.984	2.62887	482.547
							2.62894	485.711	2.62894	486.531
							2.62902	483.461	2.62902	489.781
							2.6291	482.789	2.6291	492.273
							2.62917	483.852	2.62917	494.273
							2.62925	486.445	2.62925	496.07
							2.62932	490.07	2.62932	497.844
							2.6294	494.117	2.6294	499.508
							2.62948	498.125	2.62948	500.812
							2.62955	501.875	2.62955	501.508
							2.62963	505.367	2.62963	501.492
							2.62971	508.75	2.62971	500.906
							2.62978	512.133	2.62978	500.016
							2.62986	515.422	2.62986	499.078
							2.62993	518.328	2.62993	498.195
							2.63001	520.391	2.63001	497.211
							2.63009	521.211	2.63009	495.844
							2.63016	520.594	2.63016	493.797
							2.63024	518.656	2.63024	491.016
							2.63032	515.82	2.63032	487.719
							2.63039	512.633	2.63039	484.414
							2.63047	509.625	2.63047	481.703
							2.63055	507.141	2.63055	480.07
							2.63062	505.281	2.63062	479.734
							2.6307	503.961	2.6307	480.609
							2.63077	503.062	2.63077	482.352
							2.63085	502.562	2.63085	484.555
							2.63093	502.547	2.63093	486.875
							2.631	503.125	2.631	489.148
							2.63108	504.305	2.63108	491.344
							2.63116	505.883	2.63116	493.516
							2.63123	507.375	2.63123	495.703
							2.63131	508.195	2.63131	497.922
							2.63138	507.859	2.63138	500.117
							2.63146	506.227	2.63146	502.234
							2.63154	503.664	2.63154	504.258
							2.63161	501	2.63161	506.188
							2.63169	499.281	2.63169	508.062
							2.63177	499.453	2.63177	509.867
							2.63184	501.984	2.63184	511.594
							2.63192	506.734	2.63192	513.234
							2.63199	512.906	2.63199	514.859
							2.63207	519.336	2.63207	516.625
							2.63215	524.805	2.63215	518.758
							2.63222	528.352	2.63222	521.438
							2.6323	529.5	2.6323	524.656
							2.63238	528.281	2.63238	528.086
							2.63245	525.141	2.63245	531.156
							2.63253	520.703	2.63253	533.148
							2.6326	515.711	2.6326	533.484
							2.63268	510.789	2.63268	531.945
							2.63276	506.516	2.63276	528.836
							2.63283	503.344	2.63283	524.867
							2.63291	501.633	2.63291	520.953
							2.63299	501.555	2.63299	517.828
							2.63306	503.023	2.63306	515.812
							2.63314	505.656	2.63314	514.695
							2.63321	508.812	2.63321	513.891
							2.63329	511.672	2.63329	512.734
							2.63337	513.484	2.63337	510.867
							2.63344	513.711	2.63344	508.398
							2.63352	512.227	2.63352	505.945
							2.6336	509.266	2.6336	504.383
							2.63367	505.367	2.63367	504.484
							2.63375	501.164	2.63375	506.617
							2.63382	497.234	2.63382	510.555
							2.6339	493.977	2.6339	515.562
							2.63398	491.656	2.63398	520.664
							2.63405	490.398	2.63405	524.922
							2.63413	490.289	2.63413	527.766
							2.63421	491.383	2.63421	529
							2.63428	493.625	2.63428	528.797
							2.63436	496.82	2.63436	527.484
							2.63444	500.492	2.63444	525.383
							2.63451	503.969	2.63451	522.727
							2.63459	506.461	2.63459	519.703
							2.63466	507.297	2.63466	516.594
							2.63474	506.109	2.63474	513.836
							2.63482	503.016	2.63482	512.07
							2.63489	498.57	2.63489	512.008
							2.63497	493.664	2.63497	514.195
							2.63505	489.242	2.63505	518.766
							2.63512	486.117	2.63512	525.336
							2.6352	484.773	2.6352	533.031
							2.63527	485.297	2.63527	540.641
							2.63535	487.477	2.63535	546.953
							2.63543	490.867	2.63543	551.078
							2.6355	494.906	2.6355	552.602
							2.63558	499.047	2.63558	551.664
							2.63566	502.734	2.63566	548.805
							2.63573	505.5	2.63573	544.766
							2.63581	507.031	2.63581	540.18
							2.63588	507.227	2.63588	535.484
							2.63596	506.289	2.63596	530.812
							2.63604	504.719	2.63604	526.094
							2.63611	503.188	2.63611	521.219
							2.63619	502.398	2.63619	516.211
							2.63627	502.766	2.63627	511.258
							2.63634	504.281	2.63634	506.758
							2.63642	506.469	2.63642	503.133
							2.63649	508.523	2.63649	500.711
							2.63657	509.602	2.63657	499.562
							2.63665	509.172	2.63665	499.445
							2.63672	507.25	2.63672	499.906
							2.6368	504.406	2.6368	500.406
							2.63688	501.594	2.63688	500.562
							2.63695	499.812	2.63695	500.289
							2.63703	499.727	2.63703	499.836
							2.6371	501.422	2.6371	499.672
							2.63718	504.406	2.63718	500.289
							2.63726	507.828	2.63726	502.008
							2.63733	510.789	2.63733	504.789
							2.63741	512.695	2.63741	508.234
							2.63749	513.445	2.63749	511.742
							2.63756	513.383	2.63756	514.695
							2.63764	513.156	2.63764	516.695
							2.63771	513.414	2.63771	517.656
							2.63779	514.586	2.63779	517.797
							2.63787	516.789	2.63787	517.492
							2.63794	519.859	2.63794	517.039
							2.63802	523.484	2.63802	516.539
							2.6381	527.359	2.6381	515.875
							2.63817	531.312	2.63817	514.781
							2.63825	535.211	2.63825	513.031
							2.63833	539.008	2.63833	510.625
							2.6384	542.57	2.6384	507.805
							2.63848	545.648	2.63848	505.031
							2.63855	547.945	2.63855	502.766
							2.63863	549.188	2.63863	501.32
							2.63871	549.234	2.63871	500.703
							2.63878	548.133	2.63878	500.688
							2.63886	546.117	2.63886	500.898
							2.63894	543.461	2.63894	501.031
							2.63901	540.414	2.63901	500.992
							2.63909	537.117	2.63909	500.891
							2.63916	533.594	2.63916	500.992
							2.63924	529.867	2.63924	501.445
							2.63932	526.039	2.63932	502.219
							2.63939	522.398	2.63939	502.984
							2.63947	519.422	2.63947	503.273
							2.63955	517.625	2.63955	502.664
							2.63962	517.383	2.63962	501.07
							2.6397	518.82	2.6397	498.781
							2.63977	521.602	2.63977	496.516
							2.63985	525.102	2.63985	495.109
							2.63993	528.484	2.63993	495.273
							2.64	530.961	2.64	497.242
							2.64008	532.008	2.64008	500.695
							2.64016	531.547	2.64016	504.797
							2.64023	529.875	2.64023	508.492
							2.64031	527.555	2.64031	510.812
							2.64038	525.242	2.64038	511.188
							2.64046	523.445	2.64046	509.633
							2.64054	522.438	2.64054	506.711
							2.64061	522.227	2.64061	503.344
							2.64069	522.672	2.64069	500.547
							2.64077	523.555	2.64077	499.148
							2.64084	524.766	2.64084	499.609
							2.64092	526.258	2.64092	501.969
							2.64099	528.109	2.64099	505.836
							2.64107	530.391	2.64107	510.547
							2.64115	533.078	2.64115	515.266
							2.64122	535.969	2.64122	519.203
							2.6413	538.742	2.6413	521.719
							2.64138	541.008	2.64138	522.484
							2.64145	542.438	2.64145	521.562
							2.64153	542.867	2.64153	519.383
							2.6416	542.367	2.6416	516.648
							2.64168	541.234	2.64168	514.172
							2.64176	539.875	2.64176	512.602
							2.64183	538.688	2.64183	512.266
							2.64191	537.953	2.64191	513.016
							2.64199	537.695	2.64199	514.328
							2.64206	537.742	2.64206	515.477
							2.64214	537.766	2.64214	515.812
							2.64222	537.367	2.64222	515.07
							2.64229	536.281	2.64229	513.461
							2.64237	534.406	2.64237	511.617
							2.64244	531.891	2.64244	510.383
							2.64252	529.047	2.64252	510.477
							2.6426	526.359	2.6426	512.148
							2.64267	524.289	2.64267	515.109
							2.64275	523.172	2.64275	518.57
							2.64283	523.141	2.64283	521.531
							2.6429	524.125	2.6429	523.188
							2.64298	525.797	2.64298	523.227
							2.64305	527.703	2.64305	521.969
							2.64313	529.367	2.64313	520.305
							2.64321	530.406	2.64321	519.398
							2.64328	530.594	2.64328	520.25
							2.64336	529.883	2.64336	523.422
							2.64344	528.445	2.64344	528.797
							2.64351	526.523	2.64351	535.648
							2.64359	524.438	2.64359	542.836
							2.64366	522.469	2.64366	549.148
							2.64374	520.883	2.64374	553.578
							2.64382	519.883	2.64382	555.562
							2.64389	519.609	2.64389	555.008
							2.64397	520.195	2.64397	552.25
							2.64405	521.641	2.64405	547.914
							2.64412	523.867	2.64412	542.727
							2.6442	526.641	2.6442	537.391
							2.64427	529.602	2.64427	532.5
							2.64435	532.328	2.64435	528.469
							2.64443	534.484	2.64443	525.547
							2.6445	535.859	2.6445	523.781
							2.64458	536.477	2.64458	523.086
							2.64466	536.539	2.64466	523.305
							2.64473	536.305	2.64473	524.258
							2.64481	535.984	2.64481	525.828
							2.64488	535.602	2.64488	527.961
							2.64496	534.953	2.64496	530.656
							2.64504	533.75	2.64504	533.844
							2.64511	531.734	2.64511	537.32
							2.64519	528.875	2.64519	540.711
							2.64527	525.453	2.64527	543.453
							2.64534	521.984	2.64534	545
							2.64542	519.078	2.64542	544.914
							2.64549	517.195	2.64549	543.102
							2.64557	516.445	2.64557	539.844
							2.64565	516.586	2.64565	535.75
							2.64572	517.141	2.64572	531.57
							2.6458	517.594	2.6458	528.008
							2.64588	517.672	2.64588	525.477
							2.64595	517.43	2.64595	524.094
							2.64603	517.234	2.64603	523.656
							2.64611	517.547	2.64611	523.797
							2.64618	518.68	2.64618	524.156
							2.64626	520.625	2.64626	524.422
							2.64633	523.031	2.64633	524.398
							2.64641	525.391	2.64641	523.914
							2.64649	527.258	2.64649	522.797
							2.64656	528.516	2.64656	520.883
							2.64664	529.43	2.64664	518.102
							2.64672	530.547	2.64672	514.578
							2.64679	532.445	2.64679	510.727
							2.64687	535.438	2.64687	507.211
							2.64694	539.383	2.64694	504.805
							2.64702	543.703	2.64702	504.156
							2.6471	547.57	2.6471	505.539
							2.64717	550.234	2.64717	508.812
							2.64725	551.234	2.64725	513.461
							2.64733	550.586	2.64733	518.797
							2.6474	548.695	2.6474	524.227
							2.64748	546.172	2.64748	529.438
							2.64755	543.578	2.64755	534.367
							2.64763	541.312	2.64763	539.062
							2.64771	539.492	2.64771	543.492
							2.64778	538.062	2.64778	547.383
							2.64786	536.914	2.64786	550.219
							2.64794	535.992	2.64794	551.438
							2.64801	535.281	2.64801	550.719
							2.64809	534.805	2.64809	548.172
							2.64816	534.531	2.64816	544.336
							2.64824	534.336	2.64824	540.008
							2.64832	534.039	2.64832	535.875
							2.64839	533.461	2.64839	532.188
							2.64847	532.469	2.64847	528.719
							2.64855	531.109	2.64855	524.852
							2.64862	529.484	2.64862	520.031
							2.6487	527.75	2.6487	514.156
							2.64877	526.016	2.64877	507.82
							2.64885	524.328	2.64885	502.227
							2.64893	522.75	2.64893	498.766
							2.649	521.391	2.649	498.484
							2.64908	520.461	2.64908	501.602
							2.64916	520.289	2.64916	507.391
							2.64923	521.156	2.64923	514.398
							2.64931	523.141	2.64931	520.992
							2.64938	526.039	2.64938	525.961
							2.64946	529.297	2.64946	528.891
							2.64954	532.25	2.64954	530.156
							2.64961	534.273	2.64961	530.609
							2.64969	535.086	2.64969	531.055
							2.64977	534.852	2.64977	531.836
							2.64984	534.102	2.64984	532.68
							2.64992	533.562	2.64992	532.898
							2.65	533.82	2.65	531.82
							2.65007	535.172	2.65007	529.25
							2.65015	537.531	2.65015	525.664
							2.65022	540.594	2.65022	522.125
							2.6503	544.039	2.6503	519.922
							2.65038	547.758	2.65038	520.047
							2.65045	551.922	2.65045	522.867
							2.65053	556.852	2.65053	527.992
							2.65061	562.805	2.65061	534.453
							2.65068	569.742	2.65068	541.047
							2.65076	577.227	2.65076	546.727
							2.65083	584.5	2.65083	550.812
							2.65091	590.734	2.65091	553.062
							2.65099	595.312	2.65099	553.578
							2.65106	598.062	2.65106	552.633
							2.65114	599.227	2.65114	550.609
							2.65122	599.328	2.65122	547.969
							2.65129	598.852	2.65129	545.258
							2.65137	598.062	2.65137	543.125
							2.65144	596.875	2.65144	542.141
							2.65152	594.977	2.65152	542.672
							2.6516	592.125	2.6516	544.68
							2.65167	588.336	2.65167	547.68
							2.65175	584.078	2.65175	550.883
							2.65183	580.18	2.65183	553.484
							2.6519	577.602	2.6519	554.984
							2.65198	577.148	2.65198	555.398
							2.65205	579.148	2.65205	555.219
							2.65213	583.383	2.65213	555.141
							2.65221	589.094	2.65221	555.688
							2.65228	595.266	2.65228	556.859
							2.65236	600.875	2.65236	558.117
							2.65244	605.141	2.65244	558.547
							2.65251	607.711	2.65251	557.344
							2.65259	608.664	2.65259	554.25
							2.65266	608.391	2.65266	549.758
							2.65274	607.523	2.65274	545.023
							2.65282	606.625	2.65282	541.453
							2.65289	606.125	2.65289	540.102
							2.65297	606.148	2.65297	541.219
							2.65305	606.453	2.65305	544.148
[truncated: 63,538 more rows]

## Sheet: Figure 3f
Before NOESY		After NOESY
Chemical shift (ppm)	Intensity (a.u.)	Chemical shift (ppm)	Intensity (a.u.)
-3.82169	552.906	3.67613	716.049
-3.82138	534.281	3.67621	754.269
-3.82108	512.156	3.67629	788.257
-3.82077	512	3.67636	811.889
-3.82047	492.719	3.67644	821.663
-3.82016	516	3.67652	817.335
-3.81986	524.344	3.67659	801.143
-3.81955	548.656	3.67667	776.636
-3.81925	535.812	3.67675	747.656
-3.81894	517.562	3.67682	717.46
-3.81864	497.875	3.6769	688.431
-3.81833	436.062	3.67697	662.319
-3.81803	363.969	3.67705	640.292
-3.81772	379.125	3.67713	622.933
-3.81742	437.469	3.6772	609.707
-3.81711	482.406	3.67728	599.107
-3.81681	499.562	3.67736	588.166
-3.8165	525.562	3.67743	573.579
-3.81619	552.688	3.67751	552.573
-3.81589	565.438	3.67759	523.981
-3.81558	577.875	3.67766	489.506
-3.81528	532.531	3.67774	453.038
-3.81497	536.281	3.67781	420.265
-3.81467	527.531	3.67789	396.681
-3.81436	467.5	3.67797	385.887
-3.81406	479.25	3.67804	388.756
-3.81375	439.688	3.67812	403.051
-3.81345	394.812	3.6782	424.398
-3.81314	483.375	3.67827	447.592
-3.81284	478.094	3.67835	468.209
-3.81253	453.031	3.67842	483.282
-3.81223	412.344	3.6785	491.743
-3.81192	402.125	3.67858	493.98
-3.81162	428.094	3.67865	491.014
-3.81131	405.844	3.67873	484.012
-3.81101	430.781	3.67881	474.141
-3.8107	520.406	3.67888	462.422
-3.8104	549.469	3.67896	449.926
-3.81009	560.656	3.67903	437.818
-3.80979	540.562	3.67911	427.121
-3.80948	483.5	3.67919	418.174
-3.80918	514.281	3.67926	410.442
-3.80887	557.75	3.67934	402.322
-3.80857	570.594	3.67942	391.624
-3.80826	545.188	3.67949	376.308
-3.80796	458.594	3.67957	355.35
-3.80765	428.625	3.67964	329.287
-3.80735	477.688	3.67972	300.21
-3.80704	563.625	3.6798	271.424
-3.80674	530.344	3.67987	246.285
-3.80643	494.25	3.67995	227.321
-3.80613	474.531	3.68003	215.457
-3.80582	456.75	3.6801	209.865
-3.80552	451.031	3.68018	208.309
-3.80521	461.531	3.68025	208.114
-3.80491	508.875	3.68033	206.947
-3.8046	544.594	3.68041	203.835
-3.8043	547.281	3.68048	199.313
-3.80399	536.938	3.68056	195.18
-3.80369	529.375	3.68064	193.819
-3.80338	542.594	3.68071	197.125
-3.80308	578.75	3.68079	205.537
-3.80277	502.062	3.68086	217.839
-3.80247	459.344	3.68094	231.163
-3.80216	507.875	3.68102	242.006
-3.80186	527.531	3.68109	247.403
-3.80155	525.25	3.68117	245.993
-3.80125	452.406	3.68125	238.602
-3.80094	425.844	3.68132	228.148
-3.80064	455.531	3.6814	218.228
-3.80033	462.031	3.68147	211.907
-3.80002	458.062	3.68155	210.205
-3.79972	501.062	3.68163	211.518
-3.79941	498	3.6817	211.907
-3.79911	482.219	3.68178	206.704
-3.7988	514.375	3.68186	192.068
-3.7985	555.125	3.68193	166.88
-3.79819	541.969	3.68201	133.135
-3.79789	465.219	3.68208	95.6937
-3.79758	479.406	3.68216	60.8297
-3.79728	531.875	3.68224	34.086
-3.79697	536.438	3.68231	18.7206
-3.79667	539.031	3.68239	14.9278
-3.79636	466.844	3.68247	19.8389
-3.79606	440.25	3.68254	28.8345
-3.79575	442.344	3.68262	37.0521
-3.79545	423.156	3.68269	40.6504
-3.79514	466.188	3.68277	37.7815
-3.79484	483.844	3.68285	28.3969
-3.79453	437.656	3.68292	14.1985
-3.79423	411.781	3.683	-2.43124
-3.79392	439.625	3.68308	-19.1096
-3.79362	435.094	3.68315	-33.9401
-3.79331	447.156	3.68323	-45.8532
-3.79301	566.688	3.6833	-54.7516
-3.7927	592.25	3.68338	-61.6077
-3.7924	493.531	3.68346	-68.2207
-3.79209	473.938	3.68353	-76.7786
-3.79179	485.094	3.68361	-89.3725
-3.79148	423.562	3.68369	-107.266
-3.79118	377.625	3.68376	-130.266
-3.79087	428.781	3.68384	-156.621
-3.79057	488.219	3.68391	-183.218
-3.79026	491.688	3.68399	-206.558
-3.78996	487.875	3.68407	-223.48
-3.78965	504.062	3.68414	-232.524
-3.78935	506.938	3.68422	-234.129
-3.78904	511.844	3.6843	-230.433
-3.78874	555.781	3.68437	-224.55
-3.78843	575.844	3.68445	-219.493
-3.78813	561.312	3.68453	-216.867
-3.78782	538.969	3.6846	-216.721
-3.78751	479.656	3.68468	-217.499
-3.78721	456	3.68475	-216.77
-3.7869	450.906	3.68483	-212.491
-3.7866	407.75	3.68491	-203.835
-3.78629	328.25	3.68498	-191.825
-3.78599	384.25	3.68506	-179.28
-3.78568	458.438	3.68514	-169.895
-3.78538	520.031	3.68521	-167.269
-3.78507	507.938	3.68529	-173.445
-3.78477	427.781	3.68537	-188.275
-3.78446	451	3.68544	-209.379
-3.78416	468.344	3.68552	-232.475
-3.78385	542.406	3.68559	-252.995
-3.78355	507.188	3.68567	-267.339
-3.78324	417.219	3.68575	-274.293
-3.78294	386.375	3.68582	-275.119
-3.78263	434.531	3.6859	-273.32
-3.78233	465.625	3.68598	-273.272
-3.78202	477.5	3.68605	-278.62
-3.78172	407.125	3.68613	-291.214
-3.78141	369.969	3.6862	-310.664
-3.78111	426.25	3.68628	-334.685
-3.7808	433.438	3.68636	-360.748
-3.7805	440.688	3.68643	-386.762
-3.78019	451.219	3.68651	-412.144
-3.77989	405.812	3.68659	-437.429
-3.77958	328.125	3.68666	-463.249
-3.77928	307.938	3.68674	-489.166
-3.77897	376.656	3.68681	-512.895
-3.77867	404.906	3.68689	-530.594
-3.77836	368.812	3.68697	-538.228
-3.77806	399.438	3.68704	-533.366
-3.77775	430.438	3.68712	-516.59
-3.77745	447.125	3.6872	-491.889
-3.77714	413.156	3.68727	-465.729
-3.77684	434.062	3.68735	-444.723
-3.77653	414.906	3.68742	-433.539
-3.77623	372.719	3.6875	-433.442
-3.77592	357.469	3.68758	-442
-3.77562	433.125	3.68765	-454.594
-3.77531	472.188	3.68773	-466.215
-3.77501	453.188	3.6878	-473.509
-3.7747	442.625	3.68788	-475.259
-3.7744	436.75	3.68796	-472.196
-3.77409	509.062	3.68803	-465.923
-3.77379	523.531	3.68811	-457.365
-3.77348	520.438	3.68819	-446.668
-3.77318	505.75	3.68826	-433.685
-3.77287	460.594	3.68834	-418.854
-3.77257	471.812	3.68842	-404.413
-3.77226	429.062	3.68849	-394.202
-3.77196	387.062	3.68857	-392.694
-3.77165	411.531	3.68864	-403.246
-3.77135	439.25	3.68872	-426.051
-3.77104	483.438	3.6888	-457.997
-3.77074	526.5	3.68887	-493.494
-3.77043	573.062	3.68895	-526.753
-3.77013	517.844	3.68903	-554.226
-3.76982	465.344	3.6891	-576.204
-3.76952	499.469	3.68918	-596.384
-3.76921	511.969	3.68926	-619.967
-3.76891	515.656	3.68933	-650.503
-3.7686	535.25	3.68941	-687.944
-3.76829	463.188	3.68948	-727.622
-3.76799	428.781	3.68956	-762.097
-3.76768	447.906	3.68964	-784.027
-3.76738	438.438	3.68971	-789.473
-3.76707	438.094	3.68979	-779.553
-3.76677	468.406	3.68987	-760.493
-3.76646	503.906	3.68994	-740.848
-3.76616	481.75	3.69002	-728.449
-3.76585	499.125	3.69009	-727.428
-3.76555	491.969	3.69017	-737.25
-3.76524	521.281	3.69025	-753.491
-3.76494	575.188	3.69032	-770.315
-3.76463	575.5	3.6904	-783.492
-3.76433	561.562	3.69048	-791.856
-3.76402	502.812	3.69055	-797.447
-3.76372	441.969	3.69063	-803.963
-3.76341	462.188	3.6907	-814.563
-3.76311	529.969	3.69078	-830.123
-3.7628	528.344	3.69086	-848.844
-3.7625	483	3.69093	-867.175
-3.76219	378.781	3.69101	-881.666
-3.76189	345.906	3.69109	-890.71
-3.76158	340.688	3.69116	-894.989
-3.76128	469	3.69124	-897.177
-3.76097	550.719	3.69131	-900.094
-3.76067	480.5	3.69139	-905.2
-3.76036	404.219	3.69147	-911.57
-3.76006	380.344	3.69154	-916.384
-3.75975	380.312	3.69162	-916.384
-3.75945	352.125	3.6917	-909.674
-3.75914	354.75	3.69177	-897.177
-3.75884	449.375	3.69185	-882.979
-3.75853	494.219	3.69192	-873.108
-3.75823	485.344	3.692	-873.886
-3.75792	467	3.69208	-889.543
-3.75762	493.562	3.69215	-920.711
-3.75731	455	3.69223	-964.279
-3.75701	458.062	3.69231	-1013.88
-3.7567	465.438	3.69238	-1061.87
-3.7564	467.062	3.69246	-1101.11
-3.75609	385.125	3.69253	-1126.54
-3.75578	352.906	3.69261	-1136.41
-3.75548	364.344	3.69269	-1131.89
-3.75517	366.656	3.69276	-1116.86
-3.75487	417.281	3.69284	-1096.44
-3.75456	504.562	3.69292	-1075.87
-3.75426	443.344	3.69299	-1059.44
-3.75395	349.562	3.69307	-1049.42
-3.75365	359.062	3.69314	-1046.02
-3.75334	358.188	3.69322	-1047.43
-3.75304	393.656	3.6933	-1050.78
-3.75273	379.375	3.69337	-1053.17
-3.75243	420.938	3.69345	-1052.68
-3.75212	443.844	3.69353	-1049.18
-3.75182	438.469	3.6936	-1044.51
-3.75151	361.625	3.69368	-1041.79
-3.75121	300.562	3.69375	-1044.66
-3.7509	336.344	3.69383	-1055.55
-3.7506	371.812	3.69391	-1075.05
-3.75029	367.594	3.69398	-1101.45
-3.74999	439.188	3.69406	-1131.16
-3.74968	438.031	3.69414	-1159.61
-3.74938	378.406	3.69421	-1183.04
-3.74907	367.906	3.69429	-1199.23
-3.74877	418.688	3.69436	-1208.33
-3.74846	430.188	3.69444	-1212.51
-3.74816	491.875	3.69452	-1214.94
-3.74785	470.906	3.69459	-1218.68
-3.74755	416.625	3.69467	-1225.69
-3.74724	350.5	3.69475	-1236.14
-3.74694	336.469	3.69482	-1248.59
-3.74663	341.719	3.6949	-1260.89
-3.74633	416.594	3.69497	-1270.96
-3.74602	451.906	3.69505	-1277.47
-3.74572	452.25	3.69513	-1280.29
-3.74541	483.781	3.6952	-1280.19
-3.74511	477.062	3.69528	-1278.35
-3.7448	413.438	3.69536	-1275.87
-3.7445	486.25	3.69543	-1273.68
-3.74419	543.281	3.69551	-1272.51
-3.74389	488.125	3.69558	-1273.39
-3.74358	497.25	3.69566	-1277.86
-3.74328	495.906	3.69574	-1288.02
-3.74297	501.562	3.69581	-1305.92
-3.74267	563.812	3.69589	-1332.9
-3.74236	619.281	3.69597	-1368.55
-3.74206	538.531	3.69604	-1410.56
-3.74175	473.125	3.69612	-1454.86
-3.74145	492.031	3.6962	-1496.62
-3.74114	519.844	3.69627	-1531.49
-3.74084	515.312	3.69635	-1556.58
-3.74053	463.031	3.69642	-1571.26
-3.74023	403.594	3.6965	-1576.66
-3.73992	408.031	3.69658	-1575.44
-3.73962	380.594	3.69665	-1570.44
-3.73931	361.594	3.69673	-1564.31
-3.73901	421.938	3.69681	-1559.11
-3.7387	406.594	3.69688	-1556.63
-3.7384	384	3.69696	-1558.33
-3.73809	418.906	3.69704	-1565.67
-3.73779	463.031	3.69711	-1579.48
-3.73748	444.438	3.69719	-1599.42
-3.73718	375.094	3.69726	-1623.58
-3.73687	335.469	3.69734	-1648.58
-3.73656	365.219	3.69742	-1670.26
-3.73626	350.031	3.69749	-1685.19
-3.73595	356.844	3.69757	-1692.1
-3.73565	373.438	3.69765	-1692.58
-3.73534	366.375	3.69772	-1690.83
-3.73504	395.906	3.6978	-1692.1
-3.73473	480.906	3.69787	-1700.61
-3.73443	504.25	3.69795	-1717.82
-3.73412	540.719	3.69803	-1741.5
-3.73382	553.969	3.6981	-1766.44
-3.73351	494.625	3.69818	-1786.33
-3.73321	483.188	3.69826	-1796.2
-3.7329	470.812	3.69833	-1794.35
-3.7326	431.062	3.69841	-1783.22
-3.73229	430.312	3.69848	-1768.29
-3.73199	431.594	3.69856	-1756.28
-3.73168	406.75	3.69864	-1752.59
-3.73138	378.812	3.69871	-1759.64
-3.73107	314.531	3.69879	-1775.97
-3.73077	273.188	3.69887	-1796.98
-3.73046	304.656	3.69894	-1816.62
-3.73016	374.875	3.69902	-1829.02
-3.72985	406.469	3.69909	-1830.24
-3.72955	469.812	3.69917	-1818.91
-3.72924	440.438	3.69925	-1796.35
-3.72894	396.344	3.69932	-1765.71
-3.72863	321.906	3.6994	-1731.63
-3.72833	268.344	3.69948	-1698.9
-3.72802	285.688	3.69955	-1672.16
-3.72772	306.156	3.69963	-1655.29
-3.72741	365.844	3.6997	-1650.72
-3.72711	492.438	3.69978	-1659.57
-3.7268	503.375	3.69986	-1680.91
-3.7265	455.406	3.69993	-1712.47
-3.72619	405.75	3.70001	-1750.74
-3.72589	390.938	3.70009	-1791.78
-3.72558	451.344	3.70016	-1831.89
-3.72528	480.781	3.70024	-1868.07
-3.72497	466.281	3.70031	-1898.22
-3.72467	397.781	3.70039	-1921.12
-3.72436	435.406	3.70047	-1936.29
-3.72405	465.219	3.70054	-1943.78
-3.72375	489.25	3.70062	-1944.41
-3.72344	544.875	3.7007	-1939.79
-3.72314	550.938	3.70077	-1932.25
-3.72283	530.125	3.70085	-1924.67
-3.72253	506.156	3.70092	-1919.76
-3.72222	532.25	3.701	-1919.32
-3.72192	480.594	3.70108	-1923.79
-3.72161	403.406	3.70115	-1932.01
-3.72131	439.375	3.70123	-1941.88
-3.721	444.75	3.70131	-1951.22
-3.7207	348.844	3.70138	-1958.66
-3.72039	330.75	3.70146	-1964.44
-3.72009	351.812	3.70153	-1969.99
-3.71978	420.344	3.70161	-1977.38
-3.71948	430.094	3.70169	-1988.32
-3.71917	401.031	3.70176	-2002.91
-3.71887	454.25	3.70184	-2019.78
-3.71856	431.844	3.70192	-2036.17
-3.71826	447.812	3.70199	-2049.25
-3.71795	511.719	3.70207	-2056.73
-3.71765	483.531	3.70214	-2058
-3.71734	437.125	3.70222	-2053.57
-3.71704	407	3.7023	-2044.97
-3.71673	424.094	3.70237	-2033.54
-3.71643	476.531	3.70245	-2020.17
-3.71612	468.688	3.70253	-2005.29
-3.71582	473.188	3.7026	-1989.39
-3.71551	529.219	3.70268	-1973.63
-3.71521	487.25	3.70275	-1960.6
-3.7149	445.625	3.70283	-1953.84
-3.7146	392.375	3.70291	-1957.1
-3.71429	431.062	3.70298	-1972.86
-3.71399	483.562	3.70306	-2001.16
-3.71368	408.219	3.70314	-2039.03
-3.71338	393.719	3.70321	-2080.9
-3.71307	414.031	3.70329	-2120.04
-3.71277	381.781	3.70336	-2150.29
-3.71246	362.188	3.70344	-2167.7
-3.71216	388.656	3.70352	-2171.49
-3.71185	471.594	3.70359	-2163.85
-3.71155	483.781	3.70367	-2148.88
-3.71124	422.031	3.70375	-2131.32
-3.71094	352.562	3.70382	-2114.89
-3.71063	370.25	3.7039	-2101.76
-3.71033	301.938	3.70398	-2092.52
-3.71002	230.969	3.70405	-2086.54
-3.70972	317.875	3.70413	-2082.99
-3.70941	351.719	3.7042	-2081.34
-3.70911	336.375	3.70428	-2081.58
-3.7088	351.75	3.70436	-2084.06
-3.7085	365.938	3.70443	-2089.02
-3.70819	418.875	3.70451	-2096.07
-3.70789	457.688	3.70459	-2104.34
-3.70758	464.562	3.70466	-2112.36
-3.70728	519.781	3.70474	-2118.73
-3.70697	533.25	3.70481	-2122.77
-3.70667	512.75	3.70489	-2124.42
-3.70636	400.812	3.70497	-2124.86
-3.70606	410.531	3.70504	-2125.68
-3.70575	477.438	3.70512	-2128.84
-3.70544	439.438	3.7052	-2136.09
-3.70514	358.906	3.70527	-2148.68
-3.70483	403.719	3.70535	-2166.97
-3.70453	477.062	3.70542	-2190.65
-3.70422	496.312	3.7055	-2218.27
-3.70392	517.938	3.70558	-2247.25
-3.70361	526.812	3.70565	-2274.23
-3.70331	478.938	3.70573	-2295.34
-3.703	457	3.70581	-2307.35
-3.7027	463.219	3.70588	-2308.9
-3.70239	470.625	3.70596	-2301.22
-3.70209	556.594	3.70603	-2288.87
-3.70178	573.75	3.70611	-2278.85
-3.70148	554.25	3.70619	-2279
-3.70117	516.875	3.70626	-2295.34
-3.70087	412.781	3.70634	-2329.96
-3.70056	332.094	3.70642	-2379.8
-3.70026	388.719	3.70649	-2437.03
-3.69995	467.656	3.70657	-2491.25
-3.69965	486.188	3.70664	-2532.72
-3.69934	465	3.70672	-2555.43
-3.69904	494.438	3.7068	-2558.69
-3.69873	518.406	3.70687	-2547.36
-3.69843	582.125	3.70695	-2529.37
-3.69812	584.281	3.70703	-2512.88
-3.69782	513.719	3.7071	-2503.11
-3.69751	404.938	3.70718	-2500.87
-3.69721	405.438	3.70725	-2502.82
-3.6969	521.062	3.70733	-2503.64
-3.6966	512.719	3.70741	-2498.44
-3.69629	467.812	3.70748	-2484.92
-3.69599	385.656	3.70756	-2464.11
-3.69568	373.219	3.70764	-2439.56
-3.69538	456.969	3.70771	-2415.29
-3.69507	497.438	3.70779	-2394.34
-3.69477	430.219	3.70786	-2377.66
-3.69446	433.125	3.70794	-2364.67
-3.69416	437.25	3.70802	-2354.56
-3.69385	399.719	3.70809	-2347.46
-3.69355	410.281	3.70817	-2345.32
-3.69324	441.906	3.70825	-2351.21
-3.69294	454.281	3.70832	-2367.45
-3.69263	490.344	3.7084	-2394.48
-3.69232	535.75	3.70848	-2429.39
-3.69202	574.781	3.70855	-2466.69
-3.69171	503.281	3.70863	-2500.05
-3.69141	436.719	3.70871	-2524.65
-3.6911	432.531	3.70878	-2538.9
-3.6908	501.219	3.70886	-2544.88
-3.69049	592.562	3.70893	-2547.31
-3.69019	574.906	3.70901	-2551.35
-3.68988	566.781	3.70909	-2560.15
-3.68958	570.031	3.70916	-2573.91
-3.68927	615.969	3.70924	-2589.81
-3.68897	585.844	3.70932	-2603.76
-3.68866	558.969	3.70939	-2612.37
-3.68836	539.219	3.70947	-2614.61
-3.68805	481.875	3.70954	-2612.22
-3.68775	439.188	3.70962	-2609.16
-3.68744	448.719	3.7097	-2609.45
-3.68714	448.312	3.70977	-2615.92
-3.68683	406.25	3.70985	-2628.85
-3.68653	407.688	3.70993	-2646.41
-3.68622	510.062	3.71	-2665.22
-3.68592	530.875	3.71008	-2682.29
-3.68561	516.062	3.71015	-2695.57
-3.68531	454.281	3.71023	-2704.47
-3.685	391.062	3.71031	-2709.67
-3.6847	437.156	3.71038	-2712.2
-3.68439	476.094	3.71046	-2712.83
-3.68409	549.344	3.71054	-2711.81
-3.68378	503.875	3.71061	-2708.79
-3.68348	412.719	3.71069	-2703.69
-3.68317	412	3.71076	-2696.54
-3.68287	435.844	3.71084	-2688.22
-3.68256	419.875	3.71092	-2680.06
-3.68226	432.844	3.71099	-2673.64
-3.68195	497.281	3.71107	-2670.38
-3.68165	442.5	3.71115	-2671.45
-3.68134	382.344	3.71122	-2677.28
-3.68104	463.625	3.7113	-2687.84
-3.68073	497.156	3.71137	-2701.99
-3.68043	473.031	3.71145	-2717.89
-3.68012	472.438	3.71153	-2732.91
-3.67982	439.25	3.7116	-2744
-3.67951	408.281	3.71168	-2748.62
-3.67921	403.594	3.71176	-2745.55
-3.6789	421.062	3.71183	-2735.49
-3.6786	447.938	3.71191	-2721.34
-3.67829	467.375	3.71198	-2707.33
-3.67799	548.75	3.71206	-2698
-3.67768	666.938	3.71214	-2696.69
-3.67738	646	3.71221	-2704.32
-3.67707	529.312	3.71229	-2718.96
-3.67677	531.312	3.71237	-2736.61
-3.67646	546.5	3.71244	-2752.17
-3.67616	455.906	3.71252	-2761.06
-3.67585	361.562	3.71259	-2760.63
-3.67555	450.281	3.71267	-2750.42
-3.67524	495.312	3.71275	-2732.28
-3.67494	440.094	3.71282	-2709.57
-3.67463	357.781	3.7129	-2686.08
-3.67433	318.094	3.71298	-2665.18
-3.67402	360.25	3.71305	-2649.18
-3.67371	468.875	3.71313	-2639.26
-3.67341	534.406	3.7132	-2635.32
-3.6731	535.062	3.71328	-2636.39
-3.6728	532.844	3.71336	-2640.82
-3.67249	538.75	3.71343	-2646.8
-3.67219	596.281	3.71351	-2652.83
-3.67188	475.75	3.71359	-2657.83
-3.67158	433.312	3.71366	-2661.29
-3.67127	424.312	3.71374	-2663.18
-3.67097	409.312	3.71381	-2663.52
-3.67066	426.875	3.71389	-2661.72
-3.67036	389.562	3.71397	-2656.76
-3.67005	370.719	3.71404	-2647.04
-3.66975	370.406	3.71412	-2631.33
-3.66944	394.594	3.7142	-2609.6
-3.66914	359.719	3.71427	-2583.83
-3.66883	280.406	3.71435	-2558.25
-3.66853	189.906	3.71442	-2538.51
-3.66822	191.656	3.7145	-2530.44
-3.66792	248.75	3.71458	-2538.12
-3.66761	317.562	3.71465	-2562.53
-3.66731	399.781	3.71473	-2600.94
-3.667	413.781	3.71481	-2647.48
-3.6667	434.812	3.71488	-2694.55
-3.66639	486.25	3.71496	-2734.66
-3.66609	474.844	3.71503	-2762.47
-3.66578	413.219	3.71511	-2775.7
-3.66548	430.438	3.71519	-2775.26
-3.66517	475.781	3.71526	-2764.91
-3.66487	442.031	3.71534	-2750.03
-3.66456	420.719	3.71542	-2736.36
-3.66426	434.688	3.71549	-2728.87
-3.66395	518.25	3.71557	-2731.11
-3.66365	504.25	3.71564	-2744.58
-3.66334	533.969	3.71572	-2768.5
-3.66304	559.094	3.7158	-2800.35
-3.66273	555.094	3.71587	-2836.34
-3.66243	568.906	3.71595	-2872.17
-3.66212	505.969	3.71603	-2904.41
-3.66182	425.531	3.7161	-2930.86
-3.66151	351.094	3.71618	-2950.9
-3.6612	369.844	3.71626	-2965.14
-3.6609	456.125	3.71633	-2974.38
-3.66059	486.656	3.71641	-2978.86
-3.66029	420.438	3.71648	-2978.03
-3.65998	384.469	3.71656	-2970.59
-3.65968	435.969	3.71664	-2955.95
-3.65937	434.969	3.71671	-2935.14
-3.65907	445.312	3.71679	-2911.46
-3.65876	458.875	3.71687	-2890.31
-3.65846	462.594	3.71694	-2877.67
-3.65815	520.375	3.71702	-2878.06
-3.65785	523.938	3.7171	-2892.79
-3.65754	532.906	3.71717	-2919.24
-3.65724	421.719	3.71725	-2951.58
-3.65693	385.531	3.71732	-2982.6
-3.65663	449.938	3.7174	-3006.38
-3.65632	494.719	3.71748	-3020.04
-3.65602	509.344	3.71755	-3024.42
-3.65571	600.094	3.71763	-3023.35
-3.65541	656.844	3.71771	-3021.6
-3.6551	632	3.71778	-3023.3
-3.6548	533.344	3.71786	-3030.59
-3.65449	447.406	3.71793	-3043.38
-3.65419	502.656	3.71801	-3060.5
-3.65388	487.562	3.71809	-3080.58
-3.65358	451.688	3.71816	-3102.8
-3.65327	473.344	3.71824	-3127.02
-3.65297	449.438	3.71832	-3152.69
-3.65266	444.156	3.71839	-3178.27
-3.65236	476.812	3.71847	-3200.78
-3.65205	500.469	3.71854	-3216.53
-3.65175	560.844	3.71862	-3222.66
-3.65144	630.375	3.7187	-3218.48
-3.65114	606.531	3.71877	-3206.71
-3.65083	552.812	3.71885	-3192.66
-3.65053	540.094	3.71893	-3182.84
-3.65022	511.375	3.719	-3182.35
-3.64992	503.562	3.71908	-3193.1
-3.64961	525.25	3.71915	-3212.69
-3.64931	606.312	3.71923	-3235.5
-3.649	563.969	3.71931	-3254.31
-3.6487	494.906	3.71938	-3263.02
-3.64839	475.031	3.71946	-3257.96
-3.64809	501.812	3.71954	-3238.9
-3.64778	480.438	3.71961	-3207.93
-3.64748	432.438	3.71969	-3168.54
-3.64717	412.156	3.71976	-3123.95
-3.64687	424.062	3.71984	-3076.83
-3.64656	435.062	3.71992	-3029.57
-3.64626	467.656	3.71999	-2984.84
-3.64595	422.031	3.72007	-2946.42
-3.64565	397.75	3.72015	-2918.9
-3.64534	376.344	3.72022	-2906.6
-3.64504	433.312	3.7203	-2911.9
-3.64473	490.625	3.72037	-2934.02
-3.64443	537.062	3.72045	-2968.55
-3.64412	580.531	3.72053	-3008.13
-3.64382	572.719	3.7206	-3044.64
-3.64351	541.594	3.72068	-3071.19
-3.64321	527.844	3.72076	-3083.98
-3.6429	541.531	3.72083	-3082.86
-3.6426	559.031	3.72091	-3070.56
-3.64229	491.719	3.72099	-3051.11
-3.64198	427.875	3.72106	-3028.11
-3.64168	474.688	3.72114	-3003.51
-3.64137	538.344	3.72121	-2977.69
-3.64107	595.406	3.72129	-2950.41
-3.64076	623.375	3.72137	-2921.96
-3.64046	645.688	3.72144	-2894.25
-3.64015	645.938	3.72152	-2870.91
-3.63985	593.125	3.7216	-2856.52
-3.63954	511.094	3.72167	-2854.81
-3.63924	521.719	3.72175	-2867.26
-3.63893	675.562	3.72182	-2892.06
-3.63863	647.156	3.7219	-2924.25
-3.63832	527.625	3.72198	-2957.07
-3.63802	462.906	3.72205	-2984.11
-3.63771	408.188	3.72213	-3001.08
-3.63741	372.625	3.72221	-3007.35
-3.6371	431.469	3.72228	-3005.74
-3.6368	524.438	3.72236	-3001.47
-3.63649	591.781	3.72243	-3000.06
-3.63619	612.281	3.72251	-3005.45
-3.63588	609.375	3.72259	-3018.53
-3.63558	552.406	3.72266	-3037.11
-3.63527	583.625	3.72274	-3056.8
-3.63497	564.906	3.72282	-3073.14
-3.63466	528.719	3.72289	-3083.01
-3.63436	546.75	3.72297	-3086.07
-3.63405	617.156	3.72304	-3084.57
-3.63375	612.156	3.72312	-3082.28
-3.63344	605.938	3.7232	-3082.82
-3.63314	539.781	3.72327	-3088.12
-3.63283	437.75	3.72335	-3097.74
-3.63253	399.281	3.72343	-3109.32
-3.63222	454.25	3.7235	-3119.92
-3.63192	498.25	3.72358	-3127.65
-3.63161	531.031	3.72365	-3132.75
-3.63131	495.5	3.72373	-3137.62
-3.631	425.969	3.72381	-3145.59
-3.6307	488.156	3.72388	-3159.4
-3.63039	532.156	3.72396	-3179.53
-3.63009	480.219	3.72404	-3203.7
-3.62978	359.875	3.72411	-3227.43
-3.62947	335.5	3.72419	-3246.05
-3.62917	302.281	3.72426	-3256.41
-3.62886	344.406	3.72434	-3258.45
-3.62856	435.719	3.72442	-3255.29
-3.62825	510.656	3.72449	-3251.74
-3.62795	553.406	3.72457	-3252.37
-3.62764	511.469	3.72465	-3259.47
-3.62734	453.812	3.72472	-3272.01
-3.62703	437	3.7248	-3286.41
-3.62673	455.062	3.72487	-3298.32
-3.62642	515.406	3.72495	-3304.59
-3.62612	534.562	3.72503	-3305.23
-3.62581	495.375	3.7251	-3303.13
-3.62551	481.406	3.72518	-3303.09
-3.6252	546.188	3.72526	-3309.16
-3.6249	621.531	3.72533	-3322.88
-3.62459	572.094	3.72541	-3341.89
-3.62429	435.781	3.72548	-3361
-3.62398	401.812	3.72556	-3374.27
-3.62368	361.875	3.72564	-3377.63
-3.62337	391.031	3.72571	-3371.11
-3.62307	524.156	3.72579	-3359.15
-3.62276	549.344	3.72587	-3349.47
-3.62246	501.719	3.72594	-3349.91
-3.62215	476.5	3.72602	-3365.62
-3.62185	487.375	3.72609	-3396.45
-3.62154	527.906	3.72617	-3436.76
-3.62124	546.531	3.72625	-3476.72
-3.62093	542.594	3.72632	-3505.32
-3.62063	484.281	3.7264	-3513.63
-3.62032	419	3.72648	-3497.54
-3.62002	332.781	3.72655	-3458.83
-3.61971	375.969	3.72663	-3404.37
-3.61941	435.594	3.7267	-3344.22
-3.6191	464.188	3.72678	-3288.64
-3.6188	441.219	3.72686	-3245.71
-3.61849	512.562	3.72693	-3219.35
-3.61819	474.312	3.72701	-3208.95
-3.61788	382.094	3.72709	-3210.11
-3.61758	418.594	3.72716	-3216.19
-3.61727	429.562	3.72724	-3220.42
-3.61697	410.938	3.72731	-3217.8
-3.61666	351.562	3.72739	-3206.76
-3.61636	339.281	3.72747	-3189.16
-3.61605	316.281	3.72754	-3170
-3.61575	290.75	3.72762	-3155.8
-3.61544	254.125	3.7277	-3152.3
-3.61514	261.5	3.72777	-3162.56
-3.61483	427	3.72785	-3185.36
-3.61453	534.594	3.72793	-3215.32
-3.61422	477.875	3.728	-3243.81
-3.61392	325.562	3.72808	-3261.75
-3.61361	247.531	3.72815	-3261.95
-3.6133	283.094	3.72823	-3241.96
-3.613	340.875	3.72831	-3204.86
-3.61269	507.531	3.72838	-3158.86
-3.61239	571.344	3.72846	-3115.05
-3.61208	472.719	3.72854	-3084.32
-3.61178	415.156	3.72861	-3074.35
-3.61147	471.781	3.72869	-3087.53
-3.61117	443.625	3.72877	-3120.65
-3.61086	389.406	3.72884	-3166.26
-3.61056	366.781	3.72892	-3215.07
-3.61025	425.188	3.72899	-3258.84
-3.60995	549.625	3.72907	-3292.78
-3.60964	505.844	3.72915	-3316.26
-3.60934	466.219	3.72922	-3332.36
-3.60903	431.281	3.7293	-3346.17
-3.60873	433.812	3.72938	-3362.51
-3.60842	458.312	3.72945	-3383.95
-3.60812	447.406	3.72953	-3410.01
-3.60781	502.312	3.7296	-3437.34
-3.60751	526.969	3.72968	-3461.21
-3.6072	401.969	3.72976	-3477.55
-3.6069	390.531	3.72983	-3484.41
-3.60659	390.125	3.72991	-3482.8
-3.60629	327.969	3.72999	-3476.24
-3.60598	362.938	3.73006	-3469.14
-3.60568	360.938	3.73014	-3464.96
-3.60537	262.812	3.73021	-3464.33
-3.60507	309.188	3.73029	-3464.76
-3.60476	397.938	3.73037	-3461.21
-3.60446	415.656	3.73044	-3448.18
-3.60415	428.688	3.73052	-3422.22
-3.60385	368.781	3.7306	-3383.8
-3.60354	385.469	3.73067	-3337.85
-3.60324	395.469	3.73075	-3292.68
-3.60293	477.75	3.73082	-3257.38
-3.60263	517.031	3.7309	-3238.85
-3.60232	564.938	3.73098	-3239.44
-3.60202	580.781	3.73105	-3256.02
-3.60171	464.719	3.73113	-3281.2
-3.60141	419.406	3.73121	-3305.91
-3.6011	400.344	3.73128	-3322.44
-3.6008	369.562	3.73136	-3326.96
-3.60049	422.219	3.73143	-3320.3
-3.60019	475.094	3.73151	-3307.32
-3.59988	482.062	3.73159	-3294.62
-3.59958	471.031	3.73166	-3288.26
-3.59927	512.312	3.73174	-3292.1
-3.59897	449.906	3.73182	-3307.07
-3.59866	443.875	3.73189	-3331.82
-3.59836	430.531	3.73197	-3363.72
-3.59805	451.906	3.73204	-3399.99
-3.59775	453.312	3.73212	-3438.17
-3.59744	485.188	3.7322	-3475.46
-3.59714	594.469	3.73227	-3508.57
-3.59683	611.125	3.73235	-3533.37
-3.59653	491	3.73243	-3545.38
-3.59622	492.938	3.7325	-3541.1
-3.59592	589.375	3.73258	-3519.61
-3.59561	578.125	3.73265	-3483.48
-3.59531	509.25	3.73273	-3438.75
-3.595	455.562	3.73281	-3393.53
-3.59469	480.375	3.73288	-3355.84
-3.59439	508	3.73296	-3331.82
-3.59408	535.156	3.73304	-3324.04
-3.59378	509.719	3.73311	-3331.97
-3.59347	487.625	3.73319	-3352.93
-3.59317	565.5	3.73326	-3383.75
-3.59286	612.656	3.73334	-3421.83
-3.59256	614.906	3.73342	-3465.3
-3.59225	638.656	3.73349	-3512.22
-3.59195	638.25	3.73357	-3559.44
-3.59164	650.781	3.73365	-3601.59
-3.59134	606.875	3.73372	-3631.55
-3.59103	524.344	3.7338	-3642.15
-3.59073	447.656	3.73387	-3628.19
-3.59042	439.969	3.73395	-3588.81
-3.59012	421.344	3.73403	-3528.61
-3.58981	444.625	3.7341	-3456.89
-3.58951	504.969	3.73418	-3385.6
-3.5892	569.688	3.73426	-3326.57
-3.5889	565.219	3.73433	-3288.3
-3.58859	535.656	3.73441	-3274.83
-3.58829	620.75	3.73448	-3285
-3.58798	641.312	3.73456	-3313.83
-3.58768	529.375	3.73464	-3354.24
-3.58737	545.562	3.73471	-3398.97
-3.58707	615.344	3.73479	-3442.15
-3.58676	638.875	3.73487	-3479.98
-3.58646	634.875	3.73494	-3510.62
-3.58615	566.656	3.73502	-3534.15
-3.58585	519.781	3.73509	-3551.8
-3.58554	497.594	3.73517	-3565.32
-3.58524	512.125	3.73525	-3576.75
-3.58493	490.688	3.73532	-3587.44
-3.58463	462.438	3.7354	-3598.04
-3.58432	424.156	3.73548	-3608.16
-3.58402	466.219	3.73555	-3616.42
-3.58371	454.188	3.73563	-3620.99
-3.58341	356.844	3.73571	-3620.07
-3.5831	283.344	3.73578	-3612.49
-3.5828	257.406	3.73586	-3598.09
-3.58249	274.25	3.73593	-3577.77
-3.58219	312.125	3.73601	-3553.21
-3.58188	407.531	3.73609	-3526.71
-3.58157	511.094	3.73616	-3501.13
-3.58127	497.062	3.73624	-3479.55
-3.58096	447.906	3.73632	-3465.2
-3.58066	490.219	3.73639	-3461.07
-3.58035	496.469	3.73647	-3469.04
-3.58005	627.375	3.73655	-3489.12
-3.57974	609.906	3.73662	-3518.93
-3.57944	494.469	3.7367	-3553.8
-3.57913	499.25	3.73677	-3587.69
-3.57883	495.656	3.73685	-3614.82
-3.57852	396.469	3.73693	-3631.55
-3.57822	387.312	3.737	-3637.33
-3.57791	357.688	3.73708	-3634.85
-3.57761	305.25	3.73716	-3628.53
-3.5773	374.531	3.73723	-3622.7
-3.577	485.125	3.73731	-3619.63
-3.57669	515.5	3.73738	-3618.76
-3.57639	460.094	3.73746	-3617.15
-3.57608	294.094	3.73754	-3611.32
-3.57578	244.469	3.73761	-3599.36
-3.57547	243.094	3.73769	-3582.34
-3.57517	242.219	3.73777	-3564.2
-3.57486	224.469	3.73784	-3550.44
-3.57456	309.25	3.73792	-3545.87
-3.57425	364.188	3.73799	-3552.63
-3.57395	332.312	3.73807	-3569.65
-3.57364	326.625	3.73815	-3593.28
-3.57334	424.938	3.73822	-3619.44
-3.57303	591.219	3.7383	-3645.55
-3.57273	631.812	3.73838	-3671.56
-3.57242	556.312	3.73845	-3699.77
-3.57212	485.625	3.73853	-3733.03
-3.57181	473.062	3.7386	-3772.66
-3.57151	425.875	3.73868	-3817
-3.5712	280.656	3.73876	-3861.3
-3.5709	304.719	3.73883	-3899.27
-3.57059	454.469	3.73891	-3925.24
-3.57029	421.938	3.73899	-3936.28
-3.56998	376.875	3.73906	-3933.26
-3.56968	415.969	3.73914	-3920.57
-3.56937	349.781	3.73921	-3904.19
-3.56907	306.094	3.73929	-3890.13
-3.56876	297.344	3.73937	-3882.6
-3.56846	257.531	3.73944	-3883.23
-3.56815	265.781	3.73952	-3891.35
-3.56785	341.312	3.7396	-3904.48
-3.56754	402.875	3.73967	-3918.77
-3.56724	418.344	3.73975	-3929.86
-3.56693	370	3.73982	-3932.92
-3.56663	342.562	3.7399	-3923.83
-3.56632	434.094	3.73998	-3900.1
-3.56602	484.094	3.74005	-3862.13
-3.56571	523.906	3.74013	-3814.28
-3.56541	510.562	3.74021	-3764.44
-3.5651	561	3.74028	-3722.18
-3.5648	555.594	3.74036	-3696.07
-3.56449	526.156	3.74044	-3690.82
-3.56419	451.688	3.74051	-3705.46
-3.56388	458.688	3.74059	-3733.85
-3.56358	433.938	3.74066	-3767.06
-3.56327	425.031	3.74074	-3797.41
-3.56296	456.594	3.74082	-3821.38
-3.56266	473.25	3.74089	-3840.88
-3.56235	547.656	3.74097	-3861.98
-3.56205	535.031	3.74105	-3891.2
-3.56174	513.188	3.74112	-3931.37
-3.56144	386.438	3.7412	-3979.26
-3.56113	385.906	3.74127	-4025.41
-3.56083	442.312	3.74135	-4057.74
-3.56052	322.406	3.74143	-4066.01
-3.56022	241.031	3.7415	-4046.51
-3.55991	267.344	3.74158	-4003.92
-3.55961	302.812	3.74166	-3949.99
-3.5593	359.219	3.74173	-3899.37
-3.559	445.156	3.74181	-3864.46
-3.55869	495.875	3.74188	-3850.99
-3.55839	476.562	3.74196	-3857.02
-3.55808	432.031	3.74204	-3874.57
-3.55778	399.469	3.74211	-3893.59
-3.55747	367.875	3.74219	-3906.23
-3.55717	341.625	3.74227	-3909.53
-3.55686	356.438	3.74234	-3905.69
-3.55656	364.156	3.74242	-3899.91
-3.55625	335.875	3.74249	-3897.33
-3.55595	341.75	3.74257	-3900.54
-3.55564	428.656	3.74265	-3908.56
-3.55534	362.25	3.74272	-3918.19
-3.55503	322.906	3.7428	-3925.92
-3.55473	332.906	3.74288	-3930.1
-3.55442	411.344	3.74295	-3932
-3.55412	547.75	3.74303	-3934.63
-3.55381	523.625	3.7431	-3941.24
-3.55351	441.375	3.74318	-3953.05
-3.5532	420.031	3.74326	-3968.42
-3.5529	398.656	3.74333	-3982.86
-3.55259	380.438	3.74341	-3991.18
-3.55229	398.812	3.74349	-3989.57
-3.55198	391.219	3.74356	-3977.41
-3.55168	470.656	3.74364	-3957.62
-3.55137	514.906	3.74371	-3936.04
-3.55107	530.656	3.74379	-3919.11
-3.55076	488.969	3.74387	-3912.16
-3.55045	516.938	3.74394	-3917.61
-3.55015	576.031	3.74402	-3934.77
-3.54984	552.094	3.7441	-3960.15
-3.54954	588.875	3.74417	-3988.94
-3.54923	545.969	3.74425	-4016.22
-3.54893	431.688	3.74432	-4037.9
-3.54862	367.781	3.7444	-4051.57
-3.54832	311	3.74448	-4056.24
-3.54801	370.906	3.74455	-4052.69
-3.54771	453.188	3.74463	-4043.06
-3.5474	363.438	3.74471	-4030.81
-3.5471	409.812	3.74478	-4019.96
-3.54679	426.062	3.74486	-4014.95
-3.54649	265.25	3.74493	-4019.43
-3.54618	293.969	3.74501	-4035.57
-3.54588	291.125	3.74509	-4063.63
-3.54557	235.719	3.74516	-4101.41
-3.54527	225.219	3.74524	-4144.98
-3.54496	320.219	3.74532	-4189.27
-3.54466	430.719	3.74539	-4229.29
-3.54435	344.719	3.74547	-4261.09
-3.54405	295.719	3.74554	-4282.49
-3.54374	318.469	3.74562	-4293.18
-3.54344	422.219	3.7457	-4294.64
-3.54313	456.188	3.74577	-4289.39
-3.54283	632.125	3.74585	-4280.1
-3.54252	615.906	3.74593	-4268.87
-3.54222	457.188	3.746	-4256.72
-3.54191	410.25	3.74608	-4243.49
-3.54161	458.031	3.74615	-4228.08
-3.5413	560.688	3.74623	-4209.26
-3.541	506.031	3.74631	-4186.36
-3.54069	510.062	3.74638	-4159.76
-3.54039	539.188	3.74646	-4131.31
-3.54008	493.938	3.74654	-4103.84
-3.53978	484.594	3.74661	-4080.5
-3.53947	480.562	3.74669	-4063.77
-3.53917	587.812	3.74676	-4054.63
-3.53886	595.875	3.74684	-4052.1
-3.53856	534.656	3.74692	-4053.42
-3.53825	449.812	3.74699	-4054.73
-3.53795	375.594	3.74707	-4051.96
-3.53764	335.531	3.74715	-4041.89
-3.53734	307.344	3.74722	-4023.07
-3.53703	327.781	3.7473	-3996.04
-3.53673	324.219	3.74737	-3963.7
-3.53642	386.531	3.74745	-3930.59
-3.53612	428.344	3.74753	-3902.39
-3.53581	368.531	3.7476	-3884.78
-3.53551	344.812	3.74768	-3882.3
-3.5352	368.156	3.74776	-3897.09
-3.5349	295.094	3.74783	-3928.3
-3.53459	346.844	3.74791	-3971.87
-3.53429	490.469	3.74799	-4021.47
-3.53398	499.531	3.74806	-4069.75
-3.53368	448.531	3.74814	-4110.6
-3.53337	403.219	3.74821	-4140.65
-3.53307	457.781	3.74829	-4160.29
-3.53276	520.094	3.74837	-4172.89
-3.53246	413.844	3.74844	-4183.44
-3.53215	328.438	3.74852	-4196.18
-3.53185	346.781	3.7486	-4212.66
-3.53154	289.312	3.74867	-4230.99
-3.53123	263.75	3.74875	-4246.5
-3.53093	274.344	3.74883	-4253.9
-3.53062	384.688	3.7489	-4249.37
-3.53032	485.312	3.74898	-4232.55
-3.53001	476.906	3.74905	-4206.49
-3.52971	447.062	3.74913	-4176.83
-3.5294	405.344	3.74921	-4148.77
-3.5291	382	3.74928	-4125.23
-3.52879	366.562	3.74936	-4105.2
-3.52849	270.812	3.74944	-4084.34
-3.52818	274.906	3.74951	-4056.92
-3.52788	411.312	3.74959	-4018.79
-3.52757	391.344	3.74966	-3969.63
-3.52727	314.594	3.74974	-3913.86
-3.52696	301.438	3.74982	-3859.55
-3.52666	329.312	3.74989	-3816.17
-3.52635	375.469	3.74997	-3791.47
-3.52605	369.406	3.75005	-3789.14
-3.52574	352.031	3.75012	-3807.96
-3.52544	437.469	3.7502	-3842.63
-3.52513	462.812	3.75027	-3885.56
-3.52483	466.938	3.75035	-3929.33
-3.52452	423.781	3.75043	-3968.18
-3.52422	378.062	3.7505	-3999.05
-3.52391	429.625	3.75058	-4021.37
-3.52361	493.375	3.75066	-4036.35
-3.5233	493.406	3.75073	-4046.32
-3.523	453.594	3.75081	-4053.85
-3.52269	424.969	3.75088	-4061.78
-3.52239	471.75	3.75096	-4072.28
-3.52208	470.531	3.75104	-4086.92
-3.52178	447.062	3.75111	-4105.49
-3.52147	426.219	3.75119	-4125.96
-3.52117	500.812	3.75127	-4144.44
-3.52086	553.375	3.75134	-4156.11
-3.52056	601.938	3.75142	-4157.04
-3.52025	551.969	3.75149	-4145.75
-3.51995	516.125	3.75157	-4124.6
-3.51964	437.406	3.75165	-4099.32
-3.51934	337.656	3.75172	-4077.58
-3.51903	268.312	3.7518	-4066.4
-3.51872	280.344	3.75188	-4069.56
-3.51842	362.875	3.75195	-4086.19
-3.51811	494.375	3.75203	-4110.99
-3.51781	574.875	3.7521	-4136.47
-3.5175	668.438	3.75218	-4155.67
-3.5172	673.75	3.75226	-4165.4
-3.51689	657.062	3.75233	-4166.95
-3.51659	638.75	3.75241	-4165.64
-3.51628	577.031	3.75249	-4168.07
-3.51598	548.281	3.75256	-4179.16
-3.51567	507.875	3.75264	-4199.39
-3.51537	434.5	3.75271	-4224.33
-3.51506	444.844	3.75279	-4246.21
-3.51476	479.844	3.75287	-4256.81
-3.51445	470.125	3.75294	-4250.98
-3.51415	459.469	3.75302	-4228.81
-3.51384	463.281	3.7531	-4195.74
-3.51354	472.562	3.75317	-4160.93
-3.51323	437.594	3.75325	-4133.89
-3.51293	367.656	3.75332	-4121.59
-3.51262	375.281	3.7534	-4126.4
-3.51232	516.188	3.75348	-4146.09
-3.51201	520.719	3.75355	-4175.56
-3.51171	488.438	3.75363	-4209.11
-3.5114	526.031	3.75371	-4242.47
-3.5111	440.406	3.75378	-4273.54
-3.51079	312.812	3.75386	-4302.18
-3.51049	364.438	3.75393	-4328.49
-3.51018	346.312	3.75401	-4351.68
-3.50988	299.375	3.75409	-4369.62
-3.50957	423.219	3.75416	-4379.49
-3.50927	480.406	3.75424	-4379.3
-3.50896	488.438	3.75432	-4369.62
-3.50866	568.75	3.75439	-4354.21
-3.50835	481.094	3.75447	-4339.48
-3.50805	446.938	3.75454	-4332.62
-3.50774	478.75	3.75462	-4338.89
-3.50744	515	3.7547	-4359.75
-3.50713	614.906	3.75477	-4392.09
-3.50683	717.969	3.75485	-4429.24
-3.50652	707.312	3.75493	-4463.18
-3.50622	766.438	3.755	-4487.1
-3.50591	779.156	3.75508	-4497.41
-3.50561	664.656	3.75515	-4494.25
-3.5053	688.531	3.75523	-4480.73
-3.505	712.812	3.75531	-4461.48
-3.50469	683.094	3.75538	-4440.66
-3.50439	646.062	3.75546	-4421.26
-3.50408	563.719	3.75554	-4404.63
-3.50378	542.156	3.75561	-4391.46
-3.50347	445.875	3.75569	-4382.17
-3.50317	409.531	3.75577	-4377.35
-3.50286	444.094	3.75584	-4377.16
-3.50256	409.688	3.75592	-4380.66
-3.50225	364.594	3.75599	-4384.84
-3.50195	370.781	3.75607	-4385.09
-3.50164	431.562	3.75615	-4375.85
-3.50134	526.156	3.75622	-4352.85
-3.50103	505.312	3.7563	-4314.53
-3.50073	496.281	3.75638	-4263.52
-3.50042	533.406	3.75645	-4205.81
-3.50012	517.188	3.75653	-4149.21
-3.49981	525.156	3.7566	-4101.02
-3.4995	451.719	3.75668	-4065.57
-3.4992	433.938	3.75676	-4043.3
-3.49889	463.125	3.75683	-4031.19
-3.49859	487.969	3.75691	-4024.63
-3.49828	628.188	3.75699	-4019.23
-3.49798	700.094	3.75706	-4012.81
-3.49767	637.75	3.75714	-4005.67
-3.49737	567	3.75721	-4000.17
-3.49706	569.094	3.75729	-3999.25
-3.49676	556	3.75737	-4004.89
-3.49645	569.469	3.75744	-4017.48
-3.49615	530.094	3.75752	-4035.96
-3.49584	487.031	3.7576	-4058.13
-3.49554	496.094	3.75767	-4081.86
-3.49523	459.281	3.75775	-4105.06
-3.49493	522.969	3.75782	-4125.77
-3.49462	617.219	3.7579	-4141.62
-3.49432	570.156	3.75798	-4149.84
-3.49401	587.344	3.75805	-4147.6
-3.49371	580.656	3.75813	-4133.4
-3.4934	565.625	3.75821	-4108.02
-3.4931	586.844	3.75828	-4075.59
-3.49279	523.781	3.75836	-4043.06
-3.49249	523.188	3.75843	-4018.11
-3.49218	576.469	3.75851	-4006.88
-3.49188	487.688	3.75859	-4011.45
-3.49157	429.5	3.75866	-4028.47
-3.49127	368.438	3.75874	-4050.4
-3.49096	332.562	3.75882	-4067.81
-3.49066	307.25	3.75889	-4072.91
-3.49035	301.281	3.75897	-4062.65
-3.49005	363.062	3.75904	-4040.04
-3.48974	410.906	3.75912	-4013.15
-3.48944	440.438	3.7592	-3992.54
-3.48913	529.688	3.75927	-3987.77
-3.48883	587.469	3.75935	-4004.3
-3.48852	549.406	3.75943	-4042.09
-3.48822	458.562	3.7595	-4095.91
-3.48791	422.344	3.75958	-4157.62
-3.48761	435.688	3.75966	-4218.16
-3.4873	505.531	3.75973	-4270.19
-3.48699	515.219	3.75981	-4309.13
-3.48669	529.688	3.75988	-4333.59
-3.48638	461.594	3.75996	-4344.44
-3.48608	443.938	3.76004	-4344.39
-3.48577	518.719	3.76011	-4337
-3.48547	542.906	3.76019	-4326.06
-3.48516	508.406	3.76027	-4314.97
-3.48486	530.531	3.76034	-4306.22
-3.48455	482.594	3.76042	-4300.67
-3.48425	417.469	3.7605	-4297.27
-3.48394	399.938	3.76057	-4293.28
-3.48364	452.656	3.76065	-4285.21
-3.48333	507.438	3.76072	-4270.23
-3.48303	510.531	3.7608	-4247.72
-3.48272	519.156	3.76088	-4220.05
-3.48242	548.5	3.76095	-4192.24
-3.48211	587.938	3.76103	-4170.6
-3.48181	558.125	3.76111	-4160.49
-3.4815	590.031	3.76118	-4164.57
-3.4812	545.531	3.76126	-4181.83
-3.48089	462.844	3.76133	-4208.29
-3.48059	448.062	3.76141	-4238.53
-3.48028	389.25	3.76149	-4267.9
-3.47998	344.375	3.76156	-4293.96
-3.47967	381.812	3.76164	-4317.11
-3.47937	422.781	3.76172	-4339.48
-3.47906	516.406	3.76179	-4363.5
-3.47876	596.469	3.76187	-4390.29
-3.47845	622.531	3.76194	-4418.78
-3.47815	641.719	3.76202	-4446.11
-3.47784	616	3.7621	-4468.67
-3.47754	522.062	3.76217	-4483.55
-3.47723	527.469	3.76225	-4489.39
-3.47693	552.75	3.76233	-4486.61
-3.47662	576.812	3.7624	-4477.08
-3.47632	532.406	3.76248	-4462.84
-3.47601	548.625	3.76255	-4445.87
-3.47571	570.531	3.76263	-4427.88
-3.4754	450.875	3.76271	-4410.66
-3.4751	368.156	3.76278	-4396.27
-3.47479	361.531	3.76286	-4386.84
-3.47449	414.188	3.76294	-4383.92
-3.47418	513.031	3.76301	-4387.42
-3.47388	454.125	3.76309	-4394.81
-3.47357	377.812	3.76316	-4401.23
-3.47327	423.875	3.76324	-4401.13
-3.47296	512.219	3.76332	-4390.14
-3.47266	523.781	3.76339	-4367.34
-3.47235	444.312	3.76347	-4335.93
-3.47205	337.938	3.76355	-4302.91
-3.47174	414.281	3.76362	-4276.31
-3.47144	469.844	3.7637	-4262.06
-3.47113	489.719	3.76377	-4261.72
-3.47083	453.25	3.76385	-4271.4
-3.47052	341	3.76393	-4283.17
-3.47022	390.094	3.764	-4288.47
-3.46991	430.719	3.76408	-4281.37
-3.46961	409.656	3.76416	-4261.09
-3.4693	377	3.76423	-4232.45
-3.469	347.781	3.76431	-4203.76
-3.46869	406.406	3.76438	-4183.49
-3.46839	444.562	3.76446	-4176.92
-3.46808	391.875	3.76454	-4184.56
-3.46777	333.156	3.76461	-4202.35
-3.46747	362.219	3.76469	-4224.33
-3.46716	510.5	3.76477	-4245.53
-3.46686	576.219	3.76484	-4264.4
-3.46655	630	3.76492	-4283.12
-3.46625	671	3.76499	-4306.02
-3.46594	631.312	3.76507	-4336.22
-3.46564	503.156	3.76515	-4373.32
-3.46533	356.812	3.76522	-4412.07
-3.46503	329	3.7653	-4444.07
-3.46472	318.375	3.76538	-4460.75
-3.46442	363.719	3.76545	-4457.39
-3.46411	374.438	3.76553	-4436
-3.46381	423.688	3.7656	-4405.02
-3.4635	433.688	3.76568	-4376.87
-3.4632	458.656	3.76576	-4363.2
-3.46289	463.156	3.76583	-4370.21
-3.46259	312.969	3.76591	-4395.93
-3.46228	319.812	3.76599	-4430.6
-3.46198	346.344	3.76606	-4460.5
-3.46167	399.906	3.76614	-4473.19
-3.46137	497.688	3.76621	-4462.55
-3.46106	503.25	3.76629	-4431.38
-3.46076	523.5	3.76637	-4390.39
-3.46045	500.469	3.76644	-4354.31
-3.46015	558.969	3.76652	-4336.22
-3.45984	562.219	3.7666	-4342.68
-3.45954	541.219	3.76667	-4371.62
-3.45923	442.5	3.76675	-4413.53
-3.45893	404.156	3.76682	-4455.59
-3.45862	459.938	3.7669	-4486.71
-3.45832	491.719	3.76698	-4501.69
-3.45801	562.938	3.76705	-4502.47
-3.45771	602.719	3.76713	-4496.58
-3.4574	582.75	3.76721	-4493.37
-3.4571	638.781	3.76728	-4499.74
-3.45679	626.406	3.76736	-4517.49
-3.45649	580.469	3.76744	-4543.02
-3.45618	453.781	3.76751	-4569.52
-3.45588	487.219	3.76759	-4590.19
-3.45557	526.031	3.76766	-4601.22
-3.45526	471.188	3.76774	-4603.02
-3.45496	497.094	3.76782	-4599.47
-3.45465	440.188	3.76789	-4595.68
-3.45435	467.875	3.76797	-4595.53
-3.45404	550.844	3.76805	-4600.2
-3.45374	492.031	3.76812	-4608.13
-3.45343	512.25	3.7682	-4616.44
-3.45313	473.438	3.76828	-4622.62
-3.45282	525.031	3.76835	-4625.44
-3.45252	537.5	3.76843	-4625.1
-3.45221	534.125	3.7685	-4621.69
-3.45191	629.562	3.76858	-4614.5
-3.4516	569.844	3.76866	-4601.13
-3.4513	528.406	3.76873	-4578.61
-3.45099	507.594	3.76881	-4545.4
-3.45069	496.094	3.76889	-4503.2
-3.45038	424.875	3.76896	-4457.78
-3.45008	471.219	3.76904	-4417.62
-3.44977	499.875	3.76911	-4391.31
-3.44947	513.531	3.76919	-4383.68
-3.44916	489.844	3.76927	-4393.3
-3.44886	535.562	3.76934	-4412.51
-3.44855	568.094	3.76942	-4429.58
-3.44825	511.75	3.7695	-4433.22
-3.44794	554.719	3.76957	-4416.79
-3.44764	539.188	3.76965	-4380.56
-3.44733	484.156	3.76972	-4331.7
-3.44703	515.406	3.7698	-4280.98
-3.44672	547.719	3.76988	-4238.48
-3.44642	514.719	3.76995	-4209.84
-3.44611	417.094	3.77003	-4194.62
-3.44581	412.969	3.77011	-4187.77
-3.4455	507.438	3.77018	-4182.61
-3.4452	508.812	3.77026	-4174.49
-3.44489	461.25	3.77033	-4163.06
-3.44459	501.312	3.77041	-4152.42
-3.44428	555	3.77049	-4148.67
-3.44398	524.094	3.77056	-4157.04
-3.44367	506.25	3.77064	-4179.01
-3.44337	469.438	3.77072	-4211.69
-3.44306	420.594	3.77079	-4248.69
-3.44276	365.938	3.77087	-4282.88
-3.44245	366.438	3.77094	-4309.04
-3.44215	404.812	3.77102	-4325.42
-3.44184	379	3.7711	-4333.84
-3.44154	302.375	3.77117	-4338.21
-3.44123	354.406	3.77125	-4342.59
-3.44093	446.094	3.77133	-4349.44
-3.44062	486.406	3.7714	-4359.07
-3.44032	483.031	3.77148	-4370.01
-3.44001	491.375	3.77155	-4379.98
-3.43971	490.5	3.77163	-4387.08
-3.4394	474.531	3.77171	-4390.39
-3.4391	454.938	3.77178	-4389.9
-3.43879	371.531	3.77186	-4386.79
-3.43849	398.812	3.77194	-4382.7
-3.43818	529.312	3.77201	-4379.98
-3.43788	518.188	3.77209	-4381.24
-3.43757	490.938	3.77217	-4389.22
-3.43727	600.25	3.77224	-4405.75
-3.43696	566	3.77232	-4431.13
-3.43666	509.438	3.77239	-4462.89
-3.43635	511.844	3.77247	-4496.34
-3.43604	503.125	3.77255	-4525.17
-3.43574	438.188	3.77262	-4543.65
-3.43543	451	3.7727	-4548.32
-3.43513	505.281	3.77278	-4539.42
-3.43482	454.625	3.77285	-4520.6
-3.43452	383.25	3.77293	-4497.55
-3.43421	492.219	3.773	-4475.67
-3.43391	539.719	3.77308	-4458.17
-3.4336	610.094	3.77316	-4445.38
-3.4333	601.281	3.77323	-4435.27
-3.43299	455.062	3.77331	-4425.4
-3.43269	518.562	3.77339	-4414.75
-3.43238	603.844	3.77346	-4404.88
-3.43208	517.156	3.77354	-4399.24
-3.43177	483.844	3.77361	-4401.62
-3.43147	554.344	3.77369	-4414.26
-3.43116	563.375	3.77377	-4436.24
-3.43086	569.406	3.77384	-4463.52
-3.43055	481.969	3.77392	-4490.36
-3.43025	498.062	3.774	-4511.32
-3.42994	559.531	3.77407	-4522.74
-3.42964	593.344	3.77415	-4523.47
-3.42933	544.344	3.77422	-4514.18
-3.42903	599.25	3.7743	-4496.14
-3.42872	711.125	3.77438	-4470.42
-3.42842	694.844	3.77445	-4437.55
-3.42811	666.469	3.77453	-4398.94
-3.42781	597.906	3.77461	-4357.9
-3.4275	569.625	3.77468	-4320.27
-3.4272	635.875	3.77476	-4293.72
-3.42689	574.625	3.77483	-4285.4
-3.42659	625.312	3.77491	-4299.02
-3.42628	633.281	3.77499	-4332.91
-3.42598	511.781	3.77506	-4379.74
-3.42567	534.25	3.77514	-4428.75
-3.42537	546.875	3.77522	-4469.35
-3.42506	568.594	3.77529	-4494.83
-3.42476	601.219	3.77537	-4504.31
-3.42445	570.688	3.77544	-4502.27
-3.42415	589.812	3.77552	-4495.71
-3.42384	663.375	3.7756	-4490.07
-3.42354	583.094	3.77567	-4486.66
-3.42323	604.312	3.77575	-4481.85
-3.42293	667.562	3.77583	-4469.11
-3.42262	703.969	3.7759	-4442.71
-3.42232	586.094	3.77598	-4401.18
-3.42201	479.719	3.77605	-4349.15
-3.42171	478.094	3.77613	-4296.05
-3.4214	506.312	3.77621	-4253.17
-3.4211	503.312	3.77628	-4229.29
-3.42079	499.906	3.77636	-4228.12
-3.42048	506.688	3.77644	-4247.23
-3.42018	579.594	3.77651	-4280.06
-3.41987	606.625	3.77659	-4318.96
-3.41957	636.219	3.77666	-4358.1
-3.41926	605.312	3.77674	-4394.96
-3.41896	568.812	3.77682	-4429.77
-3.41865	546.875	3.77689	-4463.42
-3.41835	515.969	3.77697	-4495.71
-3.41804	466.906	3.77705	-4523.86
-3.41774	526.625	3.77712	-4543.7
-3.41743	523.531	3.7772	-4551.19
-3.41713	616.688	3.77727	-4544.67
-3.41682	655.875	3.77735	-4526.1
-3.41652	667.938	3.77743	-4500.13
-3.41621	642	3.7775	-4472.61
-3.41591	534.625	3.77758	-4447.86
-3.4156	546.094	3.77766	-4427.54
-3.4153	531.094	3.77773	-4410.27
-3.41499	495.125	3.77781	-4393.64
-3.41469	431.531	3.77788	-4376.09
-3.41438	396.438	3.77796	-4358.49
-3.41408	461.312	3.77804	-4344.19
-3.41377	560.781	3.77811	-4337.34
-3.41347	586.188	3.77819	-4340.55
-3.41316	538.594	3.77827	-4352.99
-3.41286	539.281	3.77834	-4370.11
-3.41255	527.406	3.77842	-4384.99
-3.41225	518.656	3.77849	-4391.46
-3.41194	573.844	3.77857	-4386.69
-3.41164	602.406	3.77865	-4372.3
-3.41133	555.219	3.77872	-4353.72
-3.41103	482.656	3.7788	-4337.48
-3.41072	482.844	3.77888	-4327.9
-3.41042	485	3.77895	-4325.13
-3.41011	581.75	3.77903	-4325.03
-3.40981	648.469	3.77911	-4321.24
-3.4095	649.844	3.77918	-4308.6
-3.4092	521.594	3.77926	-4286.04
-3.40889	465.938	3.77933	-4258.08
-3.40859	521.656	3.77941	-4233.08
-3.40828	568.375	3.77949	-4220.39
-3.40797	529.812	3.77956	-4226.13
-3.40767	491.219	3.77964	-4250.64
-3.40736	411.531	3.77972	-4287.59
-3.40706	327.906	3.77979	-4326.4
-3.40675	357	3.77987	-4355.42
-3.40645	448.938	3.77995	-4366.22
-3.40614	549.219	3.78002	-4355.81
-3.40584	539.812	3.7801	-4327.17
-3.40553	535.906	3.78017	-4287.35
-3.40523	613.594	3.78025	-4244.71
-3.40492	602.281	3.78033	-4205.9
-3.40462	631.344	3.7804	-4174.49
-3.40431	629.438	3.78048	-4150.76
-3.40401	571.969	3.78056	-4133.35
-3.4037	569.906	3.78063	-4120.81
-3.4034	596.594	3.78071	-4112.98
-3.40309	578.875	3.78078	-4111.33
-3.40279	542.562	3.78086	-4118.04
-3.40248	501.25	3.78094	-4134.33
-3.40218	544.906	3.78101	-4159.61
-3.40187	608.312	3.78109	-4190.59
-3.40157	583.469	3.78117	-4222.14
-3.40126	546.031	3.78124	-4248.4
-3.40096	529.25	3.78132	-4264.5
-3.40065	515.594	3.78139	-4267.9
-3.40035	492.344	3.78147	-4258.9
-3.40004	551.094	3.78155	-4240.52
-3.39974	602.75	3.78162	-4217.38
-3.39943	591.469	3.7817	-4194.91
-3.39913	535.406	3.78178	-4178.09
-3.39882	464.719	3.78185	-4170.6
-3.39852	557.469	3.78193	-4174.49
-3.39821	561.781	3.782	-4189.91
-3.39791	448.594	3.78208	-4214.95
-3.3976	434.625	3.78216	-4246.31
-3.3973	413.406	3.78223	-4279.52
-3.39699	507.844	3.78231	-4309.91
-3.39669	579	3.78239	-4333.59
-3.39638	647.656	3.78246	-4348.18
-3.39608	608.906	3.78254	-4353.63
-3.39577	559.125	3.78261	-4352.22
-3.39547	571.25	3.78269	-4347.64
-3.39516	499.469	3.78277	-4344.29
-3.39486	398.688	3.78284	-4345.55
-3.39455	434.781	3.78292	-4352.99
-3.39425	395.281	3.783	-4365.39
-3.39394	381.906	3.78307	-4379.25
-3.39364	388	3.78315	-4389.46
-3.39333	456.812	3.78322	-4390.87
-3.39303	568.469	3.7833	-4379.49
-3.39272	484.25	3.78338	-4353.97
-3.39242	458.031	3.78345	-4315.89
-3.39211	566.812	3.78353	-4269.8
-3.39181	620.094	3.78361	-4222.19
-3.3915	493.688	3.78368	-4180.38
-3.3912	524.906	3.78376	-4150.76
-3.39089	597.5	3.78383	-4137.83
-3.39059	544.531	3.78391	-4143.18
-3.39028	586.531	3.78399	-4165.5
-3.38998	623.594	3.78406	-4200.99
-3.38967	602.281	3.78414	-4244.37
-3.38937	580.375	3.78422	-4289.93
-3.38906	666.344	3.78429	-4332.77
-3.38875	734.844	3.78437	-4369.28
-3.38845	707.062	3.78444	-4397.48
-3.38814	579.75	3.78452	-4416.5
-3.38784	469.719	3.7846	-4426.37
-3.38753	654.156	3.78467	-4427.49
-3.38723	676.312	3.78475	-4420.14
-3.38692	531.781	3.78483	-4404.83
-3.38662	469.281	3.7849	-4382.31
-3.38631	481.094	3.78498	-4353.92
-3.38601	470	3.78505	-4321.73
-3.3857	450.75	3.78513	-4288.37
-3.3854	484.812	3.78521	-4256.57
-3.38509	503.844	3.78528	-4228.66
-3.38479	559.844	3.78536	-4206.05
-3.38448	566.594	3.78544	-4189.03
-3.38418	460.5	3.78551	-4176.83
-3.38387	476.625	3.78559	-4168.07
-3.38357	560.656	3.78566	-4161.17
-3.38326	526.438	3.78574	-4154.99
-3.38296	509.688	3.78582	-4149.3
-3.38265	457.406	3.78589	-4144.64
-3.38235	364.656	3.78597	-4142.35
-3.38204	450.094	3.78605	-4144.2
-3.38174	451.156	3.78612	-4151.88
-3.38143	372.031	3.7862	-4166.18
-3.38113	363.125	3.78627	-4186.65
-3.38082	467.875	3.78635	-4211.35
-3.38052	541.812	3.78643	-4236.88
-3.38021	564.188	3.7865	-4258.76
-3.37991	615.719	3.78658	-4272.81
-3.3796	615.5	3.78666	-4275.78
-3.3793	605.281	3.78673	-4266.83
-3.37899	567.219	3.78681	-4247.67
-3.37869	526.094	3.78688	-4222.48
-3.37838	508.406	3.78696	-4196.86
-3.37808	518.031	3.78704	-4176.29
-3.37777	430.344	3.78711	-4164.57
-3.37747	485.094	3.78719	-4162.82
-3.37716	482.406	3.78727	-4169
-3.37686	365.812	3.78734	-4178.92
-3.37655	407.531	3.78742	-4187.47
-3.37624	475.344	3.7875	-4190.2
-3.37594	483.219	3.78757	-4184.56
-3.37563	485.75	3.78765	-4170.36
-3.37533	506.531	3.78772	-4149.45
-3.37502	435.406	3.7878	-4124.41
-3.37472	377.688	3.78788	-4097.86
-3.37441	338.812	3.78795	-4071.31
-3.37411	365.281	3.78803	-4045.39
-3.3738	324.781	3.78811	-4020.25
-3.3735	276.844	3.78818	-3996.38
-3.37319	253.75	3.78826	-3975.28
-3.37289	243.406	3.78834	-3959.86
-3.37258	221.688	3.78841	-3953.93
-3.37228	291.062	3.78849	-3961.22
-3.37197	434.625	3.78856	-3983.88
-3.37167	479.812	3.78864	-4021.86
-3.37136	459.406	3.78872	-4072.09
-3.37106	415.875	3.78879	-4129.12
-3.37075	332.719	3.78887	-4186.16
-3.37045	398.562	3.78895	-4236.54
-3.37014	581.281	3.78902	-4275.44
-3.36984	630.469	3.7891	-4300.96
-3.36953	552.531	3.78917	-4314.58
-3.36923	503.969	3.78925	-4320.9
-3.36892	454.625	3.78933	-4326.1
-3.36862	465.938	3.7894	-4336.56
-3.36831	503.094	3.78948	-4356.83
-3.36801	585.938	3.78956	-4388.2
-3.3677	687.156	3.78963	-4428.26
-3.3674	651.188	3.78971	-4471.05
-3.36709	638.281	3.78978	-4508.74
-3.36679	608.062	3.78986	-4533.29
-3.36648	574.031	3.78994	-4539.03
-3.36618	596.844	3.79001	-4524.01
-3.36587	566.688	3.79009	-4490.89
-3.36557	496.531	3.79017	-4446.21
-3.36526	548.438	3.79024	-4398.7
-3.36496	645.125	3.79032	-4356.69
-3.36465	688.125	3.79039	-4325.96
-3.36435	746.344	3.79047	-4308.16
-3.36404	752.156	3.79055	-4300.82
-3.36374	741.906	3.79062	-4298.44
-3.36343	676.469	3.7907	-4294.94
-3.36313	549.094	3.79078	-4286.13
-3.36282	488	3.79085	-4271.45
-3.36252	547.5	3.79093	-4254.19
-3.36221	649.562	3.791	-4240.43
-3.36191	632.688	3.79108	-4236.39
-3.3616	542.5	3.79116	-4245.92
-3.3613	606.562	3.79123	-4268.09
-3.36099	661.656	3.79131	-4297.22
-3.36069	704.125	3.79139	-4323.96
-3.36038	656.531	3.79146	-4338.31
-3.36008	668.969	3.79154	-4332.91
-3.35977	634.969	3.79161	-4305.54
-3.35947	619.469	3.79169	-4259.97
-3.35916	580.156	3.79177	-4204.83
-3.35886	453.188	3.79184	-4150.76
-3.35855	433.656	3.79192	-4107.24
-3.35825	511.031	3.792	-4080.11
-3.35794	620.125	3.79207	-4070.24
-3.35764	743.125	3.79215	-4074.47
-3.35733	658.312	3.79223	-4087.55
-3.35702	512.688	3.7923	-4104.33
-3.35672	503.469	3.79238	-4121.39
-3.35641	491	3.79245	-4137.68
-3.35611	483.688	3.79253	-4153.29
-3.3558	469.125	3.79261	-4168.66
-3.3555	423.25	3.79268	-4183.15
-3.35519	430.625	3.79276	-4195.16
-3.35489	537.312	3.79284	-4202.5
-3.35458	581.719	3.79291	-4203.91
-3.35428	586.406	3.79299	-4199.83
-3.35397	556.594	3.79306	-4192.82
-3.35367	524.625	3.79314	-4186.74
-3.35336	588.719	3.79322	-4185.29
-3.35306	581.219	3.79329	-4190.83
-3.35275	597.031	3.79337	-4203.81
-3.35245	622	3.79345	-4223.21
-3.35214	647.125	3.79352	-4247.19
-3.35184	696.719	3.7936	-4274.42
-3.35153	661.969	3.79367	-4304.22
-3.35123	515.719	3.79375	-4336.27
-3.35092	507.906	3.79383	-4369.28
-3.35062	535.406	3.7939	-4400.06
-3.35031	581.812	3.79398	-4423.6
-3.35001	577.844	3.79406	-4434
-3.3497	547.094	3.79413	-4426.81
-3.3494	570.75	3.79421	-4401.03
-3.34909	553.594	3.79428	-4360.34
-3.34879	430.625	3.79436	-4312.39
-3.34848	372.312	3.79444	-4266.49
-3.34818	473.219	3.79451	-4230.36
-3.34787	500.656	3.79459	-4207.41
-3.34757	507.656	3.79467	-4195.5
-3.34726	532.25	3.79474	-4188.06
-3.34696	578.312	3.79482	-4177.26
-3.34665	544.25	3.79489	-4157.33
-3.34635	496.969	3.79497	-4127.28
-3.34604	553.719	3.79505	-4091.68
-3.34574	561.531	3.79512	-4059.15
-3.34543	528.219	3.7952	-4039.22
-3.34513	491.906	3.79528	-4038.73
-3.34482	442.062	3.79535	-4059.69
-3.34451	363.781	3.79543	-4098.54
-3.34421	305.875	3.7955	-4147.21
-3.3439	321.219	3.79558	-4195.98
-3.3436	433.344	3.79566	-4236.05
-3.34329	498.938	3.79573	-4261.92
-3.34299	431.875	3.79581	-4272.62
-3.34268	430.219	3.79589	-4271.25
-3.34238	414.281	3.79596	-4264.3
-3.34207	402.812	3.79604	-4259.44
-3.34177	425.406	3.79611	-4263.82
-3.34146	468.562	3.79619	-4282.1
-3.34116	481.062	3.79627	-4314.97
-3.34085	440.031	3.79634	-4358.73
-3.34055	445.688	3.79642	-4405.95
-3.34024	442.188	3.7965	-4446.99
-3.33994	352.5	3.79657	-4473.15
-3.33963	346.719	3.79665	-4479.13
-3.33933	430.031	3.79672	-4465.02
-3.33902	471.406	3.7968	-4436.68
-3.33872	465.125	3.79688	-4403.56
-3.33841	511.969	3.79695	-4375.9
-3.33811	451.969	3.79703	-4361.02
-3.3378	337.188	3.79711	-4360.92
-3.3375	265.781	3.79718	-4372.3
-3.33719	269	3.79726	-4388.29
-3.33689	297.875	3.79733	-4401.72
-3.33658	393.906	3.79741	-4408.23
-3.33628	330.688	3.79749	-4407.99
-3.33597	195.219	3.79756	-4404.97
-3.33567	165.812	3.79764	-4404.44
-3.33536	265.781	3.79772	-4409.88
-3.33506	312.094	3.79779	-4420.92
-3.33475	269.969	3.79787	-4432.79
-3.33445	326.344	3.79794	-4438.48
-3.33414	483.562	3.79802	-4431.52
-3.33384	549.375	3.7981	-4409.11
-3.33353	430.781	3.79817	-4373.37
-3.33323	310.562	3.79825	-4330.63
-3.33292	325.906	3.79833	-4289.15
-3.33262	370.719	3.7984	-4255.94
-3.33231	348.594	3.79848	-4234.59
-3.33201	297.656	3.79855	-4224.53
-3.3317	299.125	3.79863	-4222.1
-3.3314	324.312	3.79871	-4222.48
-3.33109	312.219	3.79878	-4221.85
-3.33079	322.562	3.79886	-4218.16
-3.33048	425.656	3.79894	-4211.54
-3.33018	484.562	3.79901	-4203.08
-3.32987	435.719	3.79909	-4194.14
-3.32957	367.531	3.79917	-4185.63
-3.32926	415.625	3.79924	-4178.33
-3.32896	560.844	3.79932	-4173.37
-3.32865	567.125	3.79939	-4172.69
-3.32835	481.656	3.79947	-4179.01
-3.32804	486	3.79955	-4194.62
-3.32774	520.031	3.79962	-4220.64
-3.32743	439	3.7997	-4255.74
-3.32713	409.594	3.79978	-4296.15
-3.32682	493.406	3.79985	-4336.31
-3.32652	520.75	3.79993	-4370.21
-3.32621	547.656	3.80001	-4392.96
-3.3259	593.438	3.80008	-4401.81
-3.3256	516.812	3.80016	-4396.61
-3.32529	487.594	3.80023	-4379.59
-3.32499	461.156	3.80031	-4354.74
-3.32468	429.406	3.80039	-4326.93
-3.32438	533.469	3.80046	-4301.55
-3.32407	485.156	3.80054	-4283.41
-3.32377	401.969	3.80062	-4276.17
-3.32346	435.719	3.80069	-4281.13
-3.32316	466.281	3.80077	-4296.64
-3.32285	468.562	3.80084	-4318.03
-3.32255	398.469	3.80092	-4338.45
-3.32224	338.562	3.801	-4350.9
-3.32194	390.031	3.80107	-4350.61
-3.32163	473.25	3.80115	-4336.8
-3.32133	528.688	3.80123	-4313.66
-3.32102	568.031	3.8013	-4288.76
-3.32072	521	3.80138	-4270.91
-3.32041	487.125	3.80145	-4266.68
-3.32011	506.344	3.80153	-4278.26
-3.3198	520.469	3.80161	-4302.57
-3.3195	447.312	3.80168	-4332.57
-3.31919	465.25	3.80176	-4359.9
-3.31889	500.062	3.80184	-4377.65
-3.31858	520.844	3.80191	-4382.46
-3.31828	540.562	3.80199	-4374.87
-3.31797	494.188	3.80206	-4358.24
-3.31767	480.062	3.80214	-4337.14
-3.31736	540.438	3.80222	-4315.5
-3.31706	499.938	3.80229	-4295.96
-3.31675	434.312	3.80237	-4280.01
-3.31645	371.094	3.80245	-4268.53
-3.31614	401.812	3.80252	-4262.5
-3.31584	492.281	3.8026	-4262.55
-3.31553	486.969	3.80267	-4268.68
-3.31523	494.281	3.80275	-4279.08
-3.31492	505.5	3.80283	-4290.41
-3.31462	475.25	3.8029	-4298.14
-3.31431	483.719	3.80298	-4298.63
-3.31401	438.469	3.80306	-4290.56
-3.3137	402.312	3.80313	-4275.92
-3.3134	393.219	3.80321	-4259.78
-3.31309	403.125	3.80328	-4248.26
-3.31278	387.875	3.80336	-4246.12
-3.31248	399.094	3.80344	-4254.58
-3.31217	473.875	3.80351	-4270.77
-3.31187	444.594	3.80359	-4288.91
-3.31156	364.844	3.80367	-4302.72
-3.31126	362.938	3.80374	-4308.31
-3.31095	427.406	3.80382	-4306.12
-3.31065	433.875	3.80389	-4301.16
-3.31034	403.094	3.80397	-4301.11
-3.31004	486.75	3.80405	-4313.75
-3.30973	569.219	3.80412	-4343.9
-3.30943	556.312	3.8042	-4391.65
-3.30912	566.688	3.80428	-4451.85
-3.30882	432.938	3.80435	-4515.98
-3.30851	328.156	3.80443	-4574.09
-3.30821	305.031	3.8045	-4617.8
-3.3079	315.656	3.80458	-4642.17
-3.3076	346.312	3.80466	-4646.4
-3.30729	380.062	3.80473	-4633.85
-3.30699	470.594	3.80481	-4610.36
-3.30668	588.688	3.80489	-4582.6
-3.30638	514.625	3.80496	-4556.2
-3.30607	536.031	3.80504	-4534.17
-3.30577	468.156	3.80511	-4516.62
-3.30546	350.438	3.80519	-4501.06
-3.30516	270.938	3.80527	-4483.6
-3.30485	187.875	3.80534	-4460.99
-3.30455	216.875	3.80542	-4432.06
-3.30424	348.844	3.8055	-4398.6
-3.30394	430.969	3.80557	-4365.39
-3.30363	459.719	3.80565	-4338.31
-3.30333	471.281	3.80572	-4322.6
-3.30302	442.469	3.8058	-4320.61
-3.30272	502.469	3.80588	-4331.21
-3.30241	465.688	3.80595	-4349.93
-3.30211	460.875	3.80603	-4370.74
-3.3018	453.25	3.80611	-4388.29
-3.3015	425.438	3.80618	-4399.92
-3.30119	455.469	3.80626	-4405.85
-3.30089	444.781	3.80633	-4409.06
-3.30058	428.156	3.80641	-4413.39
-3.30028	568.719	3.80649	-4421.89
-3.29997	570.219	3.80656	-4435.7
-3.29967	483.188	3.80664	-4454.08
-3.29936	500.906	3.80672	-4475.24
-3.29906	551.062	3.80679	-4497.07
-3.29875	579.438	3.80687	-4518.27
-3.29845	604.125	3.80695	-4537.86
-3.29814	593.188	3.80702	-4554.88
-3.29784	556.406	3.8071	-4567.53
-3.29753	543.281	3.80717	-4573.41
-3.29723	496.438	3.80725	-4570.2
-3.29692	474.969	3.80733	-4557.07
-3.29662	424.594	3.8074	-4535.87
-3.29631	408	3.80748	-4511.36
-3.29601	485.25	3.80756	-4489.97
-3.2957	502.781	3.80763	-4477.91
-3.2954	435.75	3.80771	-4478.74
-3.29509	403.656	3.80778	-4492.21
-3.29479	518.125	3.80786	-4514.33
-3.29448	579.312	3.80794	-4539.47
-3.29417	434.906	3.80801	-4562.37
-3.29387	403.75	3.80809	-4580.56
-3.29356	529.281	3.80817	-4594.71
-3.29326	572.969	3.80824	-4607.69
-3.29295	556.188	3.80832	-4622.42
-3.29265	611.094	3.80839	-4640.03
-3.29234	602.5	3.80847	-4658.5
-3.29204	461.312	3.80855	-4673.72
-3.29173	397.094	3.80862	-4681.02
-3.29143	391.188	3.8087	-4677.52
-3.29112	471.531	3.80878	-4663.56
-3.29082	463.875	3.80885	-4642.6
-3.29051	463.406	3.80893	-4619.51
-3.29021	450.938	3.809	-4598.69
-3.2899	446.75	3.80908	-4582.21
-3.2896	480.312	3.80916	-4569.57
-3.28929	473.438	3.80923	-4558.38
-3.28899	477.219	3.80931	-4546.52
-3.28868	474.844	3.80939	-4533.63
-3.28838	378.594	3.80946	-4521.82
-3.28807	433.281	3.80954	-4514.96
-3.28777	520.156	3.80961	-4517.15
-3.28746	510.938	3.80969	-4530.96
-3.28716	532.438	3.80977	-4556.39
-3.28685	514.312	3.80984	-4590.82
-3.28655	534.312	3.80992	-4630.11
-3.28624	573.594	3.81	-4670.03
-3.28594	496.062	3.81007	-4707.13
-3.28563	542.781	3.81015	-4739.17
-3.28533	578.844	3.81022	-4764.41
-3.28502	547.719	3.8103	-4781.18
-3.28472	677.375	3.81038	-4787.46
-3.28441	670.594	3.81045	-4781.23
-3.28411	531.656	3.81053	-4761.49
-3.2838	462.594	3.81061	-4729.11
-3.2835	502.531	3.81068	-4687.53
-3.28319	573.625	3.81076	-4642.07
-3.28289	608.906	3.81084	-4598.79
-3.28258	595.438	3.81091	-4562.76
-3.28228	592.312	3.81099	-4536.75
-3.28197	617.438	3.81106	-4520.85
-3.28167	626.938	3.81114	-4512.92
-3.28136	578.344	3.81122	-4510
-3.28105	555.312	3.81129	-4509.22
-3.28075	520.938	3.81137	-4508.84
-3.28044	533.938	3.81145	-4508.16
-3.28014	617.875	3.81152	-4507.18
-3.27983	620.344	3.8116	-4505.63
-3.27953	555.594	3.81168	-4502.81
-3.27922	601	3.81175	-4497.51
-3.27892	577.688	3.81183	-4488.8
-3.27861	526.562	3.8119	-4476.74
-3.27831	447.344	3.81198	-4462.79
-3.278	518.312	3.81206	-4449.81
-3.2777	652.969	3.81213	-4441.44
-3.27739	618.062	3.81221	-4441.1
-3.27709	582.531	3.81229	-4451.02
-3.27678	655.75	3.81236	-4471.44
-3.27648	594.469	3.81244	-4500.67
-3.27617	449.875	3.81251	-4535.48
-3.27587	383.594	3.81259	-4571.95
-3.27556	425.156	3.81267	-4606.72
-3.27526	492.156	3.81274	-4637.5
-3.27495	475.031	3.81282	-4663.75
-3.27465	507.281	3.8129	-4686.41
-3.27434	541.125	3.81297	-4707.03
-3.27404	453.062	3.81305	-4726.87
-3.27373	460.031	3.81312	-4745.93
-3.27343	507.844	3.8132	-4762.66
-3.27312	517.969	3.81328	-4774.42
-3.27282	470.594	3.81335	-4778.75
-3.27251	456.438	3.81343	-4774.67
-3.27221	563.719	3.81351	-4763.97
-3.2719	573.562	3.81358	-4751.13
-3.2716	627.719	3.81366	-4741.85
-3.27129	564.594	3.81373	-4741.12
-3.27099	414.031	3.81381	-4750.6
-3.27068	407.562	3.81389	-4767.33
-3.27038	388.688	3.81396	-4784
-3.27007	353.938	3.81404	-4791.49
-3.26977	450.344	3.81412	-4781.96
-3.26946	518.969	3.81419	-4752.3
-3.26916	643.031	3.81427	-4705.52
-3.26885	735.781	3.81434	-4650.19
-3.26855	627.438	3.81442	-4597.28
-3.26824	560.531	3.8145	-4556.2
-3.26794	511.25	3.81457	-4531.35
-3.26763	458.281	3.81465	-4521.04
-3.26733	397.844	3.81473	-4518.76
-3.26702	370.156	3.8148	-4516.28
-3.26672	472.938	3.81488	-4507.72
-3.26641	538.75	3.81495	-4492.11
-3.26611	629	3.81503	-4473.63
-3.2658	694.312	3.81511	-4459.58
-3.2655	620.25	3.81518	-4457.05
-3.26519	459.344	3.81526	-4469.79
-3.26489	378.906	3.81534	-4496.58
-3.26458	370.062	3.81541	-4531.93
-3.26428	428.969	3.81549	-4568.55
-3.26397	383.156	3.81556	-4600.25
-3.26367	317.312	3.81564	-4624.17
-3.26336	307.594	3.81572	-4641.39
-3.26306	392.25	3.81579	-4655.29
-3.26275	446.312	3.81587	-4670.03
-3.26244	431.281	3.81595	-4687.87
-3.26214	507.156	3.81602	-4708.68
-3.26183	485.375	3.8161	-4730.03
-3.26153	538.312	3.81617	-4748.6
-3.26122	514.156	3.81625	-4761.78
-3.26092	408.969	3.81633	-4768.54
-3.26061	518.156	3.8164	-4769.56
-3.26031	629.438	3.81648	-4766.84
-3.26	561.656	3.81656	-4762.56
-3.2597	485.75	3.81663	-4758.77
-3.25939	447.094	3.81671	-4756.77
-3.25909	419.469	3.81678	-4757.8
-3.25878	443.688	3.81686	-4762.85
-3.25848	470.094	3.81694	-4772.67
-3.25817	393.094	3.81701	-4787.65
-3.25787	424.188	3.81709	-4806.95
-3.25756	461.875	3.81717	-4828.69
-3.25726	498	3.81724	-4849.84
-3.25695	465.188	3.81732	-4867.15
-3.25665	517.5	3.81739	-4877.95
-3.25634	578.438	3.81747	-4880.52
-3.25604	521.125	3.81755	-4874.69
-3.25573	455.625	3.81762	-4861.17
-3.25543	481.188	3.8177	-4841.33
-3.25512	608.156	3.81778	-4816.73
-3.25482	656.094	3.81785	-4789.11
-3.25451	634.594	3.81793	-4760.71
-3.25421	590.469	3.818	-4734.36
-3.2539	613.906	3.81808	-4713.06
-3.2536	657.219	3.81816	-4699.3
-3.25329	613.188	3.81823	-4693.8
-3.25299	627.594	3.81831	-4694.83
-3.25268	583.406	3.81839	-4698.33
-3.25238	533.812	3.81846	-4699.1
-3.25207	658.156	3.81854	-4692.64
-3.25177	739.969	3.81861	-4677.13
-3.25146	719.844	3.81869	-4654.32
-3.25116	609.438	3.81877	-4629.09
-3.25085	506.312	3.81884	-4607.69
-3.25055	512.781	3.81892	-4595.39
-3.25024	532.469	3.819	-4594.37
-3.24993	555.656	3.81907	-4603.22
-3.24963	587.375	3.81915	-4617.51
-3.24932	540.906	3.81923	-4632.05
-3.24902	540.438	3.8193	-4642.51
-3.24871	547.25	3.81938	-4647.08
-3.24841	435.344	3.81946	-4646.25
-3.2481	450.281	3.81953	-4641.92
-3.2478	500.594	3.81961	-4635.7
-3.24749	475.969	3.81968	-4627.92
-3.24719	434.844	3.81976	-4617.76
-3.24688	474.125	3.81984	-4604.19
-3.24658	478.906	3.81991	-4587.07
-3.24627	530.594	3.81999	-4568.26
-3.24597	568.25	3.82007	-4551.29
-3.24566	532.094	3.82014	-4540.3
-3.24536	468.531	3.82022	-4538.25
-3.24505	459.562	3.82029	-4545.64
-3.24475	467	3.82037	-4560.14
-3.24444	517.625	3.82045	-4577.54
-3.24414	611.781	3.82052	-4593.54
-3.24383	571.031	3.8206	-4605.36
-3.24353	489.781	3.82068	-4612.65
-3.24322	500.656	3.82075	-4617.51
-3.24292	609.094	3.82083	-4623.1
-3.24261	658.188	3.8209	-4632.29
-3.24231	660.031	3.82098	-4646.44
-3.242	672.531	3.82106	-4665.02
-3.2417	674.719	3.82113	-4686.27
-3.24139	684.406	3.82121	-4707.91
-3.24109	616.688	3.82129	-4728.28
-3.24078	581.281	3.82136	-4746.47
-3.24048	637.594	3.82144	-4762.22
-3.24017	608.625	3.82151	-4775.25
-3.23987	611.062	3.82159	-4785.17
-3.23956	538.062	3.82167	-4790.96
-3.23926	536.344	3.82174	-4791.64
-3.23895	586.656	3.82182	-4786.58
-3.23865	578.312	3.8219	-4776.03
-3.23834	466.812	3.82197	-4760.91
-3.23804	424.75	3.82205	-4742.77
-3.23773	473.188	3.82212	-4723.51
-3.23743	516.938	3.8222	-4704.79
-3.23712	499.5	3.82228	-4688.41
-3.23682	430.906	3.82235	-4675.86
-3.23651	406.375	3.82243	-4668.52
-3.23621	413.406	3.82251	-4667.01
-3.2359	414.281	3.82258	-4670.46
-3.2356	472.375	3.82266	-4676.49
-3.23529	534.906	3.82273	-4681.11
-3.23499	591.688	3.82281	-4679.9
-3.23468	586.875	3.82289	-4669.78
-3.23438	578.188	3.82296	-4650.67
-3.23407	619.719	3.82304	-4626.41
-3.23377	623.156	3.82312	-4604.19
-3.23346	572.844	3.82319	-4592.37
-3.23316	491.625	3.82327	-4597.58
-3.23285	452.875	3.82334	-4621.69
-3.23255	471.969	3.82342	-4660.64
-3.23224	492.094	3.8235	-4705.18
-3.23194	497.406	3.82357	-4743.45
-3.23163	577.5	3.82365	-4765.19
-3.23133	515.719	3.82373	-4764.85
-3.23102	544.219	3.8238	-4743.5
-3.23071	558.969	3.82388	-4708.29
-3.23041	483.656	3.82396	-4670.03
-3.2301	402.375	3.82403	-4639.49
-3.2298	472.844	3.82411	-4624.66
-3.22949	551.562	3.82418	-4628.94
-3.22919	538.125	3.82426	-4651.31
-3.22888	535.5	3.82434	-4687.78
-3.22858	578.125	3.82441	-4733.29
-3.22827	660.781	3.82449	-4783.57
-3.22797	603.594	3.82457	-4835.25
-3.22766	526.812	3.82464	-4886.12
-3.22736	589.656	3.82472	-4933.96
-3.22705	599.5	3.82479	-4976.22
-3.22675	594.188	3.82487	-5009.87
-3.22644	685.531	3.82495	-5032.09
-3.22614	675.875	3.82502	-5041.03
-3.22583	662.906	3.8251	-5036.51
-3.22553	559.719	3.82518	-5020.27
-3.22522	530.938	3.82525	-4995.33
-3.22492	506.969	3.82533	-4965.47
-3.22461	447.312	3.8254	-4934.06
-3.22431	482.406	3.82548	-4903.82
-3.224	448.875	3.82556	-4876.44
-3.2237	478.188	3.82563	-4852.71
-3.22339	477.594	3.82571	-4832.63
-3.22309	475.25	3.82579	-4815.85
-3.22278	477.094	3.82586	-4801.46
-3.22248	564.562	3.82594	-4788.23
-3.22217	599.219	3.82601	-4775.06
-3.22187	552.938	3.82609	-4761.34
-3.22156	544.656	3.82617	-4747.49
-3.22126	571.438	3.82624	-4735.09
-3.22095	577.156	3.82632	-4726.63
-3.22065	525.125	3.8264	-4724.63
-3.22034	477.75	3.82647	-4730.61
-3.22004	564.594	3.82655	-4744.18
-3.21973	638.469	3.82662	-4762.46
-3.21943	581.75	3.8267	-4780.79
-3.21912	563.531	3.82678	-4793.58
-3.21882	663.219	3.82685	-4795.97
-3.21851	707.438	3.82693	-4785.07
-3.21821	653.031	3.82701	-4760.96
-3.2179	617.75	3.82708	-4726.38
-3.2176	657.562	3.82716	-4686.37
-3.21729	656.844	3.82723	-4647.03
-3.21699	629.219	3.82731	-4614.69
-3.21668	616.719	3.82739	-4594.66
-3.21638	614.312	3.82746	-4590.91
-3.21607	576.594	3.82754	-4605.31
-3.21577	539.75	3.82762	-4637.35
-3.21546	550.281	3.82769	-4683.93
-3.21515	516.719	3.82777	-4739.56
-3.21485	595.969	3.82784	-4796.94
-3.21454	641.688	3.82792	-4848.38
-3.21424	593.469	3.828	-4887.53
-3.21393	548.031	3.82807	-4910.62
-3.21363	565.281	3.82815	-4917.58
-3.21332	555.219	3.82823	-4911.5
-3.21302	569.625	3.8283	-4897.25
-3.21271	660.562	3.82838	-4879.45
-3.21241	607.844	3.82845	-4860.64
[truncated: 63,538 more rows]

## Sheet: Figure 4a
Ct/cc-0.82				1 M LiFP6-EC/DEC				Ct/cc-0.59
Cycle number	Capacity (mAh g-1)	CE (%)		Cycle number	Capacity (mAh g-1)	CE (%)		Cycle number	Capacity (mAh g-1)	CE (%)
1	218.623	97.7278		1	219.226	79.3994		1	217.442	75.595
2	217.466	99.1602		2	217.231	99.146		2	216.634	96.3245
3	216.926	99.3003		3	216.146	99.267		3	215.866	97.0195
4	215.834	99.1976		4	214.699	99.2437		4	214.759	97.272
5	215.157	99.2772		5	213.427	99.2597		5	215.306	97.6431
6	214.172	99.1684		6	212.894	99.4938		6	214.9	97.5157
7	213.258	99.2517		7	211.772	99.1755		7	215.062	97.6009
8	212.637	99.2965		8	211.04	99.3366		8	214.7	97.4505
9	212.328	99.3757		9	210.608	99.4553		9	214.614	97.6451
10	211.979	99.3108		10	209.591	99.1107		10	214.535	97.5929
11	211.526	99.3588		11	208.693	99.0057		11	213.996	97.4659
12	211.082	99.3246		12	208.051	98.954		12	213.658	97.6056
13	210.592	99.3071		13	207.679	99.2101		13	213.532	97.673
14	210.402	99.4384		14	206.676	98.8691		14	213.455	97.637
15	210.499	99.4363		15	206.697	99.1902		15	212.927	97.4942
16	210.152	99.4187		16	206.659	99.2084		16	212.618	97.6637
17	209.914	99.4121		17	206.505	99.1462		17	212.286	97.5319
18	209.554	99.3919		18	206.343	99.338		18	211.73	97.4725
19	209.368	99.3458		19	205.467	98.91		19	211.264	97.5595
20	209.171	99.4773		20	205.071	99.2494		20	210.966	97.5966
21	209.071	99.4086		21	205.168	99.2959		21	210.794	97.6207
22	208.797	99.4308		22	204.617	98.9955		22	210.368	97.5194
23	208.24	99.3305		23	204.021	99.0061		23	209.964	97.5159
24	207.657	99.387		24	203.463	99.1227		24	209.46	97.4714
25	206.931	99.3276		25	203.026	99.0415		25	208.88	97.4388
26	207.234	99.635		26	202.203	98.9355		26	208.126	97.033
27	206.984	99.4422		27	202.51	99.4037		27	207.809	96.7148
28	206.854	99.315		28	201.918	99.1343		28	207.423	96.7155
29	206.266	99.1125		29	201.095	99.0864		29	206.76	96.4533
30	205.945	99.238		30	200.528	99.1077		30	206.552	96.5001
31	205.295	99.1061		31	200.639	99.1251		31	206.09	96.2995
32	205.291	99.4369		32	200.14	99.1509		32	205.559	96.1519
33	205.476	99.3076		33	199.563	99.4397		33	205.111	96.1117
34	205.372	99.3913		34	199.281	99.0754		34	204.57	96.1031
35	205.057	99.3368		35	199.147	99.3204		35	204.135	95.9835
36	204.07	99.0697		36	198.204	98.9283		36	203.594	95.8802
37	203.93	99.4003		37	197.644	99.2687		37	202.947	95.8457
38	203.917	99.4052		38	197.173	99.1899		38	202.634	96.1473
39	204.072	99.4265		39	196.708	99.3606		39	201.707	95.8804
40	203.665	99.3102		40	196.441	99.1398		40	201.835	96.0508
41	203.588	99.3353		41	196.468	99.2713		41	201.361	95.7752
42	203.218	99.2566		42	195.454	99.1534		42	200.939	95.7532
43	202.601	99.2713		43	194.617	99.1128		43	200.344	95.7108
44	202.699	99.429		44	194.295	99.0307		44	200.309	95.9257
45	203.083	99.4447		45	193.4	99.2144		45	200.18	95.923
46	202.689	99.3183		46	194.284	99.4645		46	199.079	95.5533
47	202.354	99.2551		47	192.848	98.9676		47	198.915	95.7818
48	201.735	99.0701		48	193.173	99.2138		48	198.238	95.5631
49	201.218	99.2876		49	192.195	99.1797		49	197.685	95.6681
50	201.215	99.3815		50	191.512	98.8183		50	197.126	95.6982
51	201.463	99.4098		51	190.95	99.3381		51	197.016	96.0674
52	201.408	99.3539		52	190.376	98.935		52	196.502	95.7427
53	201.382	99.2919		53	190.456	99.5068		53	195.776	95.7988
54	200.942	99.3385		54	190.111	99.1436		54	195.289	95.9251
55	200.252	99.2456		55	189.197	98.691		55	195.011	96.0202
56	200.545	99.6075		56	188.826	99.2302		56	194.402	95.9154
57	200.088	99.2772		57	187.981	99.0939		57	193.901	95.8856
58	200.358	99.5975		58	187.634	99.315		58	193.062	95.7347
59	200.161	99.4295		59	187.833	98.9952		59	192.469	95.7112
60	199.724	99.3085		60	187.731	99.2203		60	191.606	95.5558
61	199.27	99.3598		61	186.04	98.5794		61	190.699	95.1736
62	199.554	99.7105		62	185.325	99.0936		62	190.34	94.3421
63	199.69	99.4646		63	184.305	99.0036		63	189.27	93.6368
64	199.67	99.4719		64	183.781	99.0542		64	188.484	93.4832
65	199.423	99.49		65	184.421	99.2112		65	187.915	93.5034
66	198.948	99.2408		66	184.326	99.0899		66	187.3	93.7288
67	198.394	99.3821		67	183.021	98.7553		67	186.97	93.8837
68	198.281	99.6362		68	182.508	98.8814		68	186.315	93.7246
69	198.768	99.5965		69	181.313	98.972		69	185.643	93.6972
70	198.421	99.3775		70	181.354	99.0493		70	185.064	93.6675
71	198.316	99.5428		71	180.987	98.9469		71	184.238	93.6554
72	198.198	99.4253		72	180.298	98.7618		72	183.604	93.6497
73	197.845	99.4591		73	180.234	99.3455		73	182.901	93.4888
74	197.595	99.4685		74	179.002	98.4947		74	182.199	93.5293
75	197.628	99.5378		75	177.911	98.7875		75	181.2	93.1637
76	197.916	99.6214		76	176.846	98.9539		76	180.643	93.4102
77	197.83	99.5199		77	176.657	98.9108		77	179.78	92.9613
78	197.648	99.49		78	176.537	99.0195		78	179.131	94.1147
79	197.261	99.4777		79	176.13	98.9244		79	178.487	94.5256
80	196.167	99.2086		80	175.511	98.8792		80	177.764	94.5047
81	196.846	99.7404		81	174.917	98.6928		81	177.518	94.8243
82	196.541	99.421		82	173.8	98.7947		82	176.487	94.2714
83	196.528	99.6573		83	172.765	98.6412		83	175.197	94.0948
84	196.255	99.4453		84	172.857	99.1354		84	174.422	94.6697
85	195.667	99.3912		85	172.33	98.6811		85	173.273	94.5719
86	195.854	99.6549		86	172.141	98.7075		86	172.449	94.8011
87	195.597	99.6011		87	171.482	98.6602		87	171.617	94.7786
88	195.683	99.5538		88	170.396	98.6544		88	170.934	95.1463
89	195.618	99.5799		89	170.054	98.7643		89	170.533	95.5643
90	195.158	99.4956		90	169.925	98.8476		90	169.648	95.267
91	194.977	99.5879		91	168.929	98.1494		91	168.179	95.5026
92	194.874	99.5182		92	167.759	98.8016		92	167.409	95.8393
93	194.71	99.5963		93	169.069	99.1632		93	166.145	95.5382
94	195.25	99.8463		94	166.931	98.0945		94	165.879	96.3135
95	194.964	99.4592		95	165.494	97.9517		95	164.997	96.083
96	194.506	99.4295		96	164.553	98.7475		96	163.955	95.9813
97	194.469	99.592		97	163.868	98.3163		97	163.028	95.9505
98	194.057	99.5315		98	163.686	99.2179		98	162.249	96.2248
99	193.352	99.4169		99	162.6	97.9286		99	161.857	96.425
100	193.777	99.798		100	162.325	98.4393		100	160.608	95.6272
101	193.807	99.5986		101	161.054	98.4022		101	159.684	96.3239
102	193.839	99.5958		102	159.894	98.1829		102	158.816	96.0136
103	193.514	99.5057		103	159.669	98.5165		103	157.64	95.9188
104	192.896	99.3899		104	158.248	98.2286		104	156.729	95.9921
105	192.708	99.6554		105	156.673	97.6992		105	156.195	96.3033
106	193.053	99.732		106	155.379	97.9763		106	155.242	95.844
107	193.046	99.5978		107	154.007	98.1669		107	154.053	95.7981
108	193.097	99.5974		108	153.523	98.3156		108	152.872	95.8272
109	192.789	99.5626		109	151.996	98.1267		109	151.863	95.9443
110	192.57	99.5423		110	149.976	97.61		110	151.784	96.3119
111	191.909	99.3948		111	149.026	98.1592		111	150.928	95.8116
112	191.63	99.5529		112	147.438	97.9528		112	150.009	95.8296
113	192.448	99.9447		113	145.084	97.6195		113	148.772	95.6448
114	192.272	99.4228		114	145.399	98.0291		114	148.341	96.1656
115	192.175	99.6254		115	142.93	97.2078		115	147.432	95.876
116	191.956	99.5061		116	141.679	98.2753		116	146.925	95.8229
117	191.436	99.4938		117	140.57	97.5347		117	146.09	95.8606
118	191.112	99.5026		118	138.91	97.2094		118	145.343	96.0983
119	191.053	99.6112		119	137.332	98.2023		119	143.84	95.8504
120	191.237	99.6698						120	142.441	96.0599
121	191.219	99.6065						121	141.596	96.2777
122	190.985	99.521						122	140.994	96.4111
123	190.216	99.3622						123	140.131	96.1982
124	190.299	99.5873						124	139.317	96.1381
125	190.226	99.7502						125	138.254	95.1663
126	190.292	99.6556						126	137.024	95.0921
127	190.115	99.4876						127	136.037	95.805
128	189.985	99.6235						128	135.344	95.8867
129	189.839	99.5376						129	133.783	95.8808
130	189.468	99.3903						130	132.09	96.0811
131	189.431	99.6913						131	130.925	97.0174
132	189.548	99.6607						132	129.523	96.7273
133	189.305	99.5548						133	128.431	97.2039
134	189.052	99.5595						134	126.857	96.8914
135	188.885	99.5584						135	126.095	97.9955
136	188.635	99.5291						136	123.787	96.9042
137	187.97	99.3734						137	122.191	97.5228
138	187.436	99.5348						138	121.016	98.0717
139	187.489	99.6163						139	119.574	97.4892
140	187.305	99.6778						140	117.396	97.2003
141	187.335	99.6073						141	112.56	94.9673
142	187.381	99.5795						142	104.644	92.3453
143	186.189	99.2935						143	96.9302	91.9717
144	186.128	99.5753						144	88.2194	90.2707
145	186.085	99.7059						145	81.187	90.8159
146	186.541	99.7021						146	72.4345	88.6979
147	186.554	99.6333						147	65.2615	89.1293
148	186.349	99.5533						148	60.4776	91.3253
149	185.859	99.4375						149	54.7631	88.8217
150	184.716	99.2998						150	49.1838	88.9148
151	184.537	99.4773						151	43.0408	86.2303
152	184.998	99.9765						152	38.7667	88.3819
153	185.297	99.493						153	37.6563	95.3678
154	184.776	99.6449						154	33.1778	86.5257
155	184.921	99.5448						155	30.7457	90.2571
156	184.383	99.4784						156	27.1857	87.2149
157	184.009	99.4261						157	25.2992	90.1159
158	183.949	99.712						158	22.621	88.2741
159	184.023	99.5718						159	19.4616	84.1995
160	183.975	99.6393						160	16.8771	84.6379
161	183.744	99.5868						161	14.4255	82.9482
162	183.732	99.6247						162	26.4271	173.616
163	184.282	99.8782						163	24.6044	93.9523
164	182.967	99.0459						164	22.7684	91.4918
165	183.07	99.6016						165	20.2098	87.8806
166	182.566	99.5281						166	18.9979	92.3284
167	182.343	99.3982						167	17.0754	88.184
168	182.263	99.6699						168	14.9789	85.9214
169	182.169	99.5762						169	13.1975	86.6514
170	181.416	99.4525						170	11.9428	87.7628
171	180.856	99.4205						171	10.6577	86.6085
172	181.457	99.9309						172	9.27463	84.8295
173	181.487	99.58						173	8.36404	87.5985
174	181.455	99.5583						174	7.35612	85.1491
175	181.186	99.4584						175	6.46248	85.2327
176	181.327	99.7465						176	5.76705	86.3376
177	181.139	99.495						177	5.19208	86.8961
178	180.962	99.5865						178	4.75687	88.0731
179	180.827	99.6285						179	4.81564	97.015
180	180.652	99.4789						180	4.32457	86.939
181	180.277	99.5726						181	4.17863	93.051
182	180.251	99.5947						182	3.73783	86.7684
183	180.184	99.6786						183	3.41198	88.3521
184	179.885	99.4032						184	3.13739	89.0248
185	180.055	99.7973						185	3.00221	92.9107
186	179.956	99.5693						186	2.75765	89.9314
187	180.176	99.5389						187	2.57186	91.089
188	179.324	99.5038						188	2.43018	92.2477
189	179.352	99.5925						189	2.31949	93.2961
190	179.634	99.8524						190	2.22709	93.8312
191	178.475	99.1435						191	2.15069	94.229
192	178.373	99.6115						192	2.10661	95.424
193	178.272	99.5351						193	2.04425	94.9586
194	178.536	99.5958						194	1.99005	95.2586
195	178.174	99.6544						195	1.93259	94.9415
196	177.974	99.5255						196	1.88133	95.2339
197	177.369	99.3576						197	1.84052	95.6508
198	177.023	99.5391						198	1.80166	95.8101
199	176.269	99.4773						199	1.76411	95.7923
200	176.984	99.9626						200	1.7295	96.0938
201	176.902	99.5247
202	176.71	99.6135
203	176.872	99.7278
204	176.095	99.2312
205	175.503	99.5285
206	175.036	99.7135
207	175.464	99.6007
208	175.417	99.5469
209	175.035	99.6869
210	175.046	99.557
211	175.281	99.7392
212	174.887	99.455
213	174.313	99.3409
214	174.479	99.7655
215	174.303	99.5749
216	174.053	99.5896
217	174.006	99.6193
218	173.364	99.4041
219	173.226	99.6462
220	173.32	99.6919
221	173.386	99.671
222	173.097	99.4102
223	173.041	99.7098
224	172.868	99.5048
225	172.83	99.6758
226	171.97	99.2501
227	171.587	99.5876
228	171.119	99.4795
229	171.924	99.9361
230	172.159	99.661
231	172.089	99.5996
232	171.712	99.5365
233	171.228	99.5734
234	171.465	99.6471
235	171.279	99.5969
236	171.079	99.5517
237	171.342	99.7282
238	171.078	99.6128
239	170.883	99.4897
240	170.192	99.4574
241	169.629	99.5358
242	170.278	100.001
243	170.473	99.5113
244	170.317	99.5768
245	170.157	99.7053
246	170.11	99.5691
247	169.754	99.6146
248	169.675	99.5515
249	169.292	99.5041
250	169.636	99.7992
251	169.715	99.7106
252	169.497	99.6138
253	169.008	99.5287
254	169.097	99.7622
255	167.675	99.148
256	167.197	99.5098
257	167.821	100.095
258	168.402	99.6197
259	168.262	99.596
260	168.073	99.6513
261	167.6	99.5205
262	167.627	99.6606
263	167.312	99.5505
264	166.874	99.6611
265	167.308	99.8285
266	167.532	99.5571
267	167.077	99.5263
268	166.951	99.7631
269	166.716	99.4295
270	167.057	99.907
271	166.999	99.5248
272	166.939	99.6487
273	167.153	99.8054
274	166.401	99.4088
275	166.022	99.5362
276	165.824	99.6213
277	165.85	99.7391
278	165.47	99.3593
279	165.257	99.7046
280	165.468	99.8059
281	165.266	99.5056
282	165.143	99.6126
283	165.106	99.6812
284	165.215	99.7179
285	164.737	99.5006
286	164.708	99.6347
287	164.73	99.7205
288	164.455	99.4312
289	164.263	99.7747
290	164.687	99.7544
291	163.944	99.2279
292	163.717	99.7563
293	163.737	99.7948
294	163.667	99.5
295	164.135	99.825
296	164.108	99.6846
297	163.903	99.551
298	163.504	99.6226
299	162.982	99.3591
300	163.118	99.6713
301	162.378	99.5459
302	162.686	99.7905
303	163.348	99.7915
304	163.168	99.6475
305	163.063	99.6809
306	162.812	99.5917
307	161.854	99.3625
308	161.746	99.5301
309	161.906	99.8961
310	162.295	99.7935
311	162.423	99.6641
312	162.395	99.6284
313	162.471	99.7241
314	161.746	99.3315
315	161.455	99.7458
316	161.585	99.7765
317	161.424	99.6208
318	161.444	99.553
319	161.419	99.6707
320	161.719	99.7631
321	161.38	99.4907
322	161.261	99.7419
323	160.557	99.3352
324	160.125	99.5325
325	160.835	99.9144
326	160.737	99.7539
327	160.662	99.5737
328	160.639	99.7734
329	160.677	99.6143
330	160.439	99.5672
331	159.975	99.5383
332	160.161	99.7801
333	160.373	99.6069
334	160.401	99.7249
335	160.411	99.7772
336	160.276	99.5762
337	159.993	99.488
338	159.813	99.7156
339	159.666	99.6155
340	159.612	99.5909
341	159.533	99.6051
342	159.404	99.5912
343	159.539	99.8625
344	159.254	99.5354
345	158.83	99.479
346	159.399	99.8221
347	159.456	99.6813
348	158.962	99.5888
349	159.071	99.8728
350	159.114	99.6709
351	158.523	99.3696
352	158.813	99.6982
353	159.705	100.124
354	158.089	99.171
355	158.853	99.9525
356	159.153	99.7934
357	159.271	99.6806
358	159.159	99.5951
359	159.135	99.6851
360	158.645	99.4073
361	158.182	99.404
362	157.554	99.605
363	157.687	99.6718
364	158.102	99.8751
365	158.594	99.6624
366	158.116	99.7339
367	158.011	99.6325
368	158.325	99.5851
369	158.765	99.9389
370	158.067	99.5494
371	157.549	99.3059
372	158.341	100.073
373	158.246	99.5767
374	158.38	99.7446
375	158.114	99.533
376	157.835	99.6318
377	158.353	99.7429
378	157.424	99.4851
379	157.15	99.5725
380	157.411	99.6257
381	157.257	99.5966
382	157.334	99.7976
383	156.877	99.6878
384	157.213	99.7836
385	157.158	99.5783
386	156.907	99.6106
387	156.761	99.6232
388	156.597	99.7153
389	157.013	99.7281
390	156.789	99.6205
391	156.895	99.7143
392	156.7	99.5964
393	156.665	99.6442
394	156.95	99.8841
395	156.572	99.5687
396	157.15	99.8363
397	156.455	99.5734
398	156.82	99.7577
399	156.517	99.5241
400	156.707	99.7527
401	156.079	99.6495
402	156.407	99.6235
403	156.021	99.8114
404	156.1	99.5455
405	156.463	99.8684
406	155.917	99.5797
407	156.467	99.7688
408	156.239	99.7233
409	156.336	99.8127
410	156.788	99.6082
411	156.291	99.5214
412	156.02	99.625
413	155.892	99.7015
414	155.622	99.5561
415	155.543	99.6629
416	154.918	99.5261
417	154.94	99.5959
418	155.097	99.7573
419	156.449	100.39
420	155.33	99.0798
421	155.593	99.6334
422	155.603	99.8083
423	155.473	99.7941
424	155.4	99.521
425	155.5	99.7607
426	155.993	99.7995
427	155.265	99.607
428	155.311	99.5848
429	155.164	99.5407
430	154.841	99.6194
431	154.964	99.8257
432	155.534	99.9598
433	155.313	99.4277
434	154.383	99.4432
435	154.395	99.757
436	153.896	99.4714
437	153.89	99.7459
438	153.997	99.7164
439	154.16	99.7553
440	154.758	99.9186
441	154.602	99.6376
442	155.33	100.014
443	154.504	99.2536
444	154.47	99.7511
445	154.265	99.6038
446	154.022	99.578
447	154.285	99.9011
448	154.794	99.8456
449	155.319	99.8239
450	156.279	100.185
451	156.276	99.6557
452	155.956	99.6871
453	156.643	99.7792
454	156.744	99.7152
455	156.069	99.4551
456	155.677	99.4356
457	156.298	100.342
458	157.86	100.085
459	157.29	99.3895
460	156.058	99.3286
461	156.303	99.8432
462	155.862	99.3251
463	156.749	100.196
464	157.428	99.7231
465	156.865	99.6934
466	156.99	99.7949
467	157.009	99.6772
468	156.695	99.54
469	156.44	99.6406
470	156.518	99.8199
471	156.192	99.5421
472	155.977	99.4903
473	156.517	100.127
474	156.848	99.8443
475	156.248	99.4027
476	156.502	99.9416
477	156.737	99.7356
478	156.27	99.5718
479	156.557	99.8982
480	157.053	99.8392
481	157.502	99.853
482	156.627	99.4286
483	155.302	99.0776
484	155.283	99.8141
485	154.986	99.6874
486	154.911	99.6402
487	155.738	100.369
488	156.861	99.8263
489	156.777	99.8165
490	155.695	99.2276
491	154.861	99.3882
492	154.791	99.5009
493	155.434	100.192
494	156.414	99.9116
495	155.114	99.2426
496	155.272	99.7966
497	155.877	99.9626
498	154.791	99.3841
499	155.121	99.8035
500	155.055	99.6462
501	154.876	99.5071
502	154.836	99.9957
503	154.586	99.5301
504	154.878	99.8656
505	155.909	100.028
506	154.398	99.2312
507	154.639	99.9473
508	154.661	99.5158
509	155.05	99.8602
510	154.787	99.51
511	155.297	100.28
512	156.59	99.8394
513	156.651	99.7713
514	156.178	99.4188
515	153.528	98.7477
516	152.837	99.3365
517	152.629	99.7214
518	152.311	99.5199
519	153.551	100.491
520	153.945	99.5342
521	156.023	100.739
522	155.603	99.093
523	155.459	99.5828
524	154.803	99.5187
525	154.319	99.5422
526	154.006	99.7946
527	155.118	99.938
528	154.307	99.5013
529	154.224	99.6327
530	155.234	100.255
531	153.73	98.9726
532	153.654	99.8114
533	154.187	99.7921
534	154.114	99.844
535	153.631	99.6555
536	152.707	99.1393
537	152.207	99.3512
538	152.746	100.133
539	154.168	100.647
540	153.58	99.0693
541	153.85	99.6464
542	153.181	99.5118
543	152.205	99.3644
544	153.082	99.9351
545	152.975	99.7372
546	153.129	99.6313
547	151.222	98.9956
548	152.616	100.165
549	152.156	99.5233
550	152.327	99.775
551	151.989	99.4366
552	151.657	99.5967
553	151.166	99.4256
554	150.977	99.8278
555	151.506	99.7133
556	151.745	99.837
557	151.735	99.5639
558	151.481	99.748
559	151.395	99.4219
560	150.499	99.4144
561	149.941	99.4611
562	150.873	100.051
563	151.03	99.7882
564	151.023	99.7229
565	151.146	99.5559
566	151.285	99.7549
567	150.903	99.623
568	151.297	99.6778
569	151.221	99.7052
570	150.669	99.405
571	150.695	99.5881
572	151.123	99.7618
573	151.213	99.833
574	150.556	99.4214
575	150.667	99.6598
576	150.619	99.9149
577	152.594	100.249
578	150.51	98.6151
579	151.221	100.09
580	153.431	100.168
581	152.227	99.5512
582	152.135	99.6579
583	152.064	99.6296
584	151.1	99.3951
585	151.248	99.8029
586	151.045	99.5288
587	151.716	99.9124
588	152.74	100.24
589	152.328	99.551
590	152.083	99.4644
591	152.448	99.8634
592	151.646	99.2734
593	152.074	99.953
594	151.579	99.4892
595	152.558	100.197
596	152.155	99.2289
597	151.614	99.599
598	151.096	99.6346
599	151.105	99.5569
600	150.827	99.424
601	150.149	99.5346
602	149.301	99.304
603	150.13	100.194
604	150.001	99.4073
605	150.646	100.14
606	150.702	99.5497
607	150.956	99.74
608	150.52	99.3214
609	151.056	100.117
610	150.884	99.4555
611	150.281	99.5603
612	150.529	99.6629
613	150.674	99.83
614	150.966	99.6085
615	150.753	99.5949
616	150.009	99.3949
617	150.165	99.7042
618	150.566	99.8734
619	149.996	99.351
620	149.851	99.5893
621	150.251	99.7242
622	149.319	99.5254
623	149.521	99.5757
624	149.483	99.632
625	148.999	99.5441
626	149.595	99.7771
627	149.72	99.6508
628	149.961	99.7429
629	150.72	99.9009
630	149.998	99.4477
631	150.483	100.009
632	150.818	99.672
633	149.97	99.177
634	149.199	99.3431
635	149.795	99.8806
636	150.736	100.014
637	151.004	99.7072
638	150.817	99.552
639	150.795	99.6714
640	150.87	99.5557
641	150.09	99.0929
642	149.472	99.3453
643	149.507	99.8721
644	149.773	100.148
645	150.65	99.6813
646	150.324	99.411
647	150.47	99.6937
648	150.739	99.5893
649	150.194	99.2131
650	150.464	100.127
651	150	99.4129
652	149.895	99.4554
653	150.124	99.7882
654	150.18	99.5891
655	150.344	99.7203
656	150.452	99.732
657	150.567	99.6773
658	149.849	99.3252
659	150.321	99.8259
660	149.93	99.3181
661	149.438	99.6279
662	149.906	99.9234
663	150.627	99.8342
664	150.316	99.5118
665	150.145	99.5729
666	150.097	99.664
667	150.327	99.5529
668	150.397	99.7668
669	149.881	99.5153
670	150.075	99.6072
671	150.121	99.7757
672	150.443	99.8093
673	150.807	99.6986
674	150.669	99.5724
675	150.747	99.9526
676	151.069	99.7209
677	150.047	99.1213
678	150.4	99.8485
679	150.539	99.6017
680	150.586	99.6244
681	151.025	99.8076
682	150.316	99.1728
683	149.054	99.3123
684	149.359	99.7318
685	150.358	100.239
686	150.655	99.6375
687	150.496	99.5251
688	150.332	99.6771
689	150.409	99.7185
690	150.015	99.1445
691	149.351	99.6217
692	149.048	99.3071
693	149.59	99.9936
694	150.877	100.166
695	151.038	99.8053
696	151.514	99.5972
697	151.42	99.6908
698	151.048	99.53
699	149.481	99.0648
700	149.18	99.3504
701	148.791	99.4555
702	150.449	100.458
703	150.414	99.4439
704	150.625	100.059
705	150.926	99.4719
706	150.894	99.7953
707	149.933	99.2208
708	150.495	99.882
709	149.78	99.4998
710	150.113	99.9127
711	151.325	99.8148
712	151.007	99.7639
713	150.977	99.5351
714	150.997	99.7184
715	150.165	99.0575
716	149.498	99.4306
717	148.959	99.6115
718	149.628	100.354
719	150.912	99.6861
720	150.351	99.5051
721	150.619	99.809
722	150.814	99.6874
723	150.794	99.6393
724	150.836	99.6645
725	151.614	100.038
726	150.779	99.2889
727	150.788	99.7619
728	150.784	99.6084
729	150.783	99.7927
730	151.187	99.5717
731	150.994	99.751
732	151.2	99.7135
733	150.994	99.7409
734	150.774	99.3141
735	150.784	100.055
736	151.038	99.7561
737	150.898	99.457
738	151.423	99.7616
739	151.153	99.7215
740	149.733	99.2651
741	151.016	100.336
742	149.514	98.4407
743	151.254	100.67
744	151.823	100.129
745	151.017	99.1819
746	151.032	99.6862
747	151.078	99.6732
748	150.202	99.2219
749	150.749	99.8023
750	149.919	99.542
751	151.297	100.631
752	152.272	99.8984
753	152.393	99.5941
754	152.1	99.8112
755	152.308	99.6256
756	151.401	99.165
757	152.86	100.659
758	153.649	99.9241
759	150.77	98.731
760	151.982	100.045
761	151.268	99.3594
762	151.729	100.102
763	151.926	99.6238
764	152.122	99.6011
765	153.1	100.452
766	152.479	99.1702
767	150.566	98.9144
768	150.755	99.918
769	151.035	99.8538
770	150.719	99.5463
771	150.693	99.6145
772	150.43	99.463
773	149.539	99.4226
774	150.825	100.529
775	150.433	98.9589
776	151.853	100.586
777	151.69	99.5319
778	151.528	99.5398
779	151.649	99.7524
780	151.403	99.5693
781	151.717	99.8574
782	152.325	99.8462
783	151.075	99.5378
784	151.641	99.6896
785	151.633	99.4577
786	151.748	99.8136
787	151.889	99.668
788	151.824	99.6501
789	151.659	99.6965
790	152.667	99.893
791	149.585	98.3501
792	150.542	100.223
793	150.303	99.5566
794	150.587	99.8117
795	150.18	99.6139
796	151.019	99.9875
797	149.447	98.9748
798	149.122	99.2592
799	150.09	100.499
800	151.243	100.171
801	151.615	99.7894
802	151.676	99.5322
803	151.52	99.6066
804	151.579	99.6686
805	150.733	99.1881
806	150.449	99.8598
807	151.689	100.1
808	150.326	99.3212
809	152.19	100.257
810	151.4	99.239
811	151.702	99.647
812	150.942	99.4323
813	151.266	99.6841
814	150.503	99.45
815	151.436	100.17
816	150.702	99.649
817	152.114	99.9369
818	152.129	99.6197
819	151.588	99.6131
820	151.447	99.5233
821	151.217	99.3911
822	151.624	100.392
823	151.615	99.3827
824	150.383	99.0637
825	152.189	100.626
826	151.733	99.1622
827	151.27	99.6476
828	151.07	99.5585
829	151.876	100.096
830	150.881	99.1324
831	152.189	100.328
832	150.936	98.8751
833	151.365	99.9642
834	152.11	100.033
835	151.142	99.4107
836	151.494	99.7504
837	151.601	99.7393
838	152.168	99.8268
839	152.357	99.8761
840	151.607	99.0389
841	151.084	99.6933
842	151.609	99.9134
843	151.233	99.5392
844	151.192	99.6741
845	151.406	99.6771
846	151.579	99.9101
847	151.467	99.4175
848	151.388	99.6635
849	151.314	99.7376
850	151.664	99.7738
851	151.639	99.6677
852	151.532	99.6091
853	151.283	99.7493
854	151.067	99.3354
855	151.105	99.7673
856	151.603	100.019
857	152.034	100.015
858	152.122	99.4723
859	152.098	99.6522
860	151.819	99.6147
861	151.625	99.4543
862	150.047	98.7453
863	149.842	100.087
864	149.42	99.3508
865	150.591	100.348
866	151.646	99.6545
867	151.547	99.7736
868	150.944	99.5022
869	151.432	100.038
870	150.706	98.9809
871	150.328	99.8651
872	150.059	99.4857
873	149.418	99.6401
874	151.195	100.118
875	151.248	99.8009
876	150.965	99.607
877	150.955	99.4417
878	151.522	99.9745
879	150.037	98.9723
880	149.892	99.8171
881	149.643	99.3995
882	151.599	100.47
883	151.238	99.607
884	150.98	99.4578
885	150.724	99.5787
886	151.212	99.7923
887	150.356	99.412
888	149.631	99.2844
889	150.686	100.112
890	151.914	100.283
891	151.109	99.2684
892	151.39	99.9483
893	150.73	99.3054
894	151.066	99.8801
895	151.954	100.117
896	152.337	99.6769
897	152.459	99.6492
898	151.89	99.5472
899	151.512	99.5028
900	150.68	99.2492
901	150.855	99.6944
902	150.856	99.7031
903	151.046	99.6853
904	151.533	99.7723
905	151.289	99.7791
906	151.29	99.6559
907	150.851	99.3694
908	151.057	99.8513
909	150.654	99.565
910	150.339	99.4787
911	150.463	99.4545
912	148.757	99.2219
913	150.099	100.358
914	150.551	99.9859
915	151.045	99.5807
916	150.863	99.6254
917	150.413	99.5652
918	150.73	99.6899
919	150.873	99.8659
920	149.473	99.2333
921	150.46	99.7901
922	149.12	99.3437
923	151.022	100.274
924	150.626	99.4994
925	150.783	99.6807
926	150.44	99.6342
927	150.867	99.9557
928	151.082	99.5732
929	151.048	99.7809
930	150.945	99.5368
931	150.648	99.5923
932	150.604	99.62
933	150.837	99.7146
934	150.281	99.4794
935	150.531	99.8232
936	149.697	99.5212
937	150.44	99.9117
938	150.488	99.5641
939	149.84	99.7824
940	151.099	99.7548
941	151.126	99.5777
942	150.54	99.4751
943	150.556	99.7943
944	149.907	99.2417
945	150.713	100.067
946	150.56	99.5909
947	151.035	100.041
948	151.051	99.5836
949	150.595	99.4349
950	150.708	99.6279
951	150.841	99.8268
952	150.768	99.7553
953	151.468	99.8919
954	151.36	99.5052
955	150.922	99.5953
956	150.989	99.7092
957	150.851	99.628
958	150.684	99.5775
959	150.158	99.4763
960	150.569	99.8172
961	151.254	100.032
962	151.591	99.7865
963	151.412	99.4724
964	150.541	99.3681
965	150.444	99.559
966	150.31	99.7128
967	150.305	99.8136
968	150.218	99.5966
969	148.061	98.8623
970	148.246	99.5933
971	148.057	99.6796
972	150.544	100.759
973	151.582	100.154
974	150.471	99.0449
975	150.472	99.638
976	150.646	99.8661
977	149.365	98.6773
978	148.826	99.9188
979	149.482	100.024
980	149.81	99.7632
981	149.726	99.5797
982	149.786	99.6732
983	150.542	100.056
984	150.662	99.7481
985	149.465	98.9529
986	147.687	99.04
987	148.361	100.346
988	149.662	100.271
989	150.763	99.7601
990	150.497	99.6187
991	150.436	99.7588
992	150.606	99.7826
993	150.736	99.7973
994	150.823	99.6907
995	150.702	99.6224
996	150.43	99.4159
997	151.23	100.301
998	150.104	99.0517
999	149.958	99.4805
1000	149.578	99.5246

## Sheet: Figure 4b
	50th		50th			100th		100th			150th		150th			200th		200th			250th		250th			300th		300th			350th		350th			400th		400th			450th		450th			500th		500th
Ah[mAh/g]	V[V]	Ah[mAh/g]	V[V]		Ah[mAh/g]	V[V]	Ah[mAh/g]	V[V]		Ah[mAh/g]	V[V]	Ah[mAh/g]	V[V]		Ah[mAh/g]	V[V]	Ah[mAh/g]	V[V]		Ah[mAh/g]	V[V]	Ah[mAh/g]	V[V]		Ah[mAh/g]	V[V]	Ah[mAh/g]	V[V]		Ah[mAh/g]	V[V]	Ah[mAh/g]	V[V]		Ah[mAh/g]	V[V]	Ah[mAh/g]	V[V]		Ah[mAh/g]	V[V]	Ah[mAh/g]	V[V]		Ah[mAh/g]	V[V]	Ah[mAh/g]	V[V]
0.00028659	2.70057	0.000286436	4.79963		0.00028659	2.70039	0.000286436	4.79965		0.00028659	2.70039	0.000286436	4.7997		0.00028659	2.7004	0.000286436	4.79963		0.00028659	2.70047	0.000286436	4.79965		0.00028659	2.70046	0.000286436	4.79969		0.00028659	2.70042	0.000286436	4.79956		0.000286513	2.70045	0.000286436	4.79963		0.000286513	2.70046	0.000286436	4.79963		0.00028659	2.70049	0.000286436	4.79964
0.14358	3.18915	0.14351	4.30051		0.14358	3.17998	0.14352	4.30617		0.14359	3.17704	0.14351	4.30293		0.14359	3.1772	0.14351	4.29796		0.14359	3.17428	0.14351	4.29469		0.14359	3.17295	0.14351	4.29318		0.14359	3.17059	0.14351	4.29394		0.14358	3.16858	0.14351	4.297		0.14358	3.16577	0.14351	4.30077		0.1436	3.16354	0.14348	4.30471
0.28688	3.40092	0.28673	4.15851		0.28687	3.39244	0.28676	4.17186		0.28689	3.38793	0.28673	4.16019		0.2869	3.38798	0.28673	4.13982		0.28689	3.38417	0.28672	4.12007		0.28689	3.38196	0.28673	4.10173		0.28689	3.37779	0.28672	4.08758		0.28687	3.37496	0.28674	4.08021		0.28688	3.37033	0.28674	4.07485		0.28692	3.36623	0.28668	4.07091
0.43018	3.5417	0.42996	4.12141		0.43016	3.53699	0.43	4.13718		0.43018	3.53458	0.42995	4.12263		0.4302	3.53685	0.42995	4.09613		0.43019	3.53467	0.42994	4.0682		0.43019	3.53326	0.42994	4.03967		0.4302	3.52892	0.42994	4.01497		0.43016	3.52616	0.42996	3.99839		0.43017	3.52095	0.42996	3.98357		0.43024	3.51601	0.42988	3.96984
0.57347	3.61745	0.57318	4.10648		0.57345	3.61568	0.57323	4.12285		0.57348	3.61601	0.57317	4.10732		0.57351	3.62055	0.57317	4.07875		0.5735	3.6209	0.57316	4.04788		0.57349	3.62036	0.57316	4.01548		0.5735	3.61616	0.57316	3.98648		0.57345	3.61343	0.57319	3.96541		0.57347	3.60806	0.57319	3.94579		0.57356	3.60254	0.57307	3.92658
0.71677	3.64755	0.7164	4.09792		0.71673	3.64561	0.71647	4.11453		0.71678	3.64688	0.71639	4.09865		0.71681	3.6526	0.71639	4.06889		0.7168	3.65533	0.71638	4.03681		0.71679	3.65641	0.71638	4.0026		0.7168	3.65362	0.71638	3.97159		0.71674	3.65234	0.71642	3.94817		0.71676	3.64795	0.71641	3.92644		0.71687	3.64299	0.71626	3.90438
0.86006	3.66077	0.85963	4.09223		0.86002	3.65838	0.8597	4.10862		0.86008	3.65999	0.85961	4.09229		0.86011	3.6663	0.85961	4.06229		0.8601	3.67037	0.8596	4.02951		0.8601	3.67288	0.8596	3.99437		0.8601	3.67183	0.85959	3.96232		0.86004	3.67187	0.85964	3.93783		0.86006	3.66895	0.85964	3.91468		0.86019	3.66486	0.85946	3.89123
1.00336	3.66831	1.00285	4.08778		1.00331	3.66559	1.00294	4.10412		1.00337	3.66725	1.00283	4.08758		1.00342	3.67399	1.00282	4.05723		1.0034	3.67894	1.00282	4.02411		1.0034	3.68248	1.00282	3.98871		1.00341	3.68227	1.00281	3.95602		1.00333	3.68361	1.00287	3.9307		1.00335	3.68175	1.00286	3.9071		1.00351	3.67869	1.00265	3.88263
1.14666	3.67315	1.14608	4.08429		1.14661	3.67025	1.14617	4.1004		1.14667	3.67205	1.14606	4.08374		1.14672	3.67908	1.14605	4.05325		1.14671	3.68462	1.14603	4.02008		1.1467	3.68863	1.14604	3.98433		1.14671	3.68941	1.14603	3.95162		1.14662	3.69139	1.1461	3.92578		1.14664	3.69043	1.14609	3.90187		1.14683	3.68811	1.14585	3.87684
1.28996	3.67675	1.2893	4.08138		1.2899	3.67372	1.2894	4.09726		1.28997	3.67551	1.28928	4.0805		1.29003	3.68278	1.28926	4.05012		1.29001	3.68867	1.28925	4.01678		1.29	3.69329	1.28926	3.98108		1.29001	3.69474	1.28925	3.94841		1.28991	3.69716	1.28932	3.92245		1.28994	3.69679	1.28931	3.89819		1.29015	3.69512	1.28904	3.8728
1.43325	3.67946	1.43252	4.0788		1.43319	3.67637	1.43264	4.09445		1.43327	3.67825	1.4325	4.07764		1.43333	3.68562	1.43249	4.04727		1.43331	3.69204	1.43247	4.01423		1.4333	3.6968	1.43248	3.97856		1.43331	3.69872	1.43247	3.94608		1.4332	3.70165	1.43255	3.91982		1.43323	3.70184	1.43254	3.89551		1.43347	3.70063	1.43224	3.86998
1.57655	3.68161	1.57575	4.07665		1.57648	3.67843	1.57587	4.09201		1.57657	3.68037	1.57572	4.0752		1.57663	3.68797	1.57571	4.04483		1.57661	3.69443	1.57569	4.01188		1.5766	3.69957	1.57569	3.97655		1.57661	3.70192	1.57569	3.9444		1.57649	3.70537	1.57578	3.91792		1.57652	3.70581	1.57576	3.89362		1.57679	3.705	1.57543	3.86798
1.71985	3.68343	1.71897	4.0746		1.71977	3.68024	1.7191	4.08984		1.71986	3.68219	1.71894	4.0731		1.71994	3.68993	1.71893	4.04287		1.71992	3.69657	1.7189	4.0101		1.71991	3.70194	1.71891	3.97492		1.71992	3.70458	1.71891	3.94305		1.71978	3.70837	1.71901	3.91667		1.71981	3.70916	1.71899	3.89232		1.7201	3.70872	1.71863	3.86642
1.86314	3.68494	1.86219	4.07287		1.86306	3.68187	1.86234	4.08784		1.86316	3.68377	1.86216	4.07118		1.86324	3.69146	1.86215	4.04099		1.86322	3.6984	1.86212	4.00847		1.86321	3.70396	1.86213	3.97358		1.86322	3.70692	1.86212	3.94203		1.86308	3.71106	1.86224	3.91552		1.86311	3.71204	1.86221	3.89123		1.86342	3.71186	1.86182	3.86535
2.00644	3.68626	2.00541	4.07117		2.00635	3.68317	2.00557	4.08595		2.00646	3.68509	2.00539	4.06943		2.00655	3.69301	2.00537	4.03956		2.00652	3.69998	2.00534	4.00708		2.00651	3.70576	2.00535	3.97247		2.00652	3.70899	2.00534	3.94124		2.00637	3.71321	2.00547	3.91473		2.0064	3.7144	2.00544	3.89038		2.00674	3.71452	2.00502	3.86459
2.14974	3.68739	2.14864	4.06964		2.14964	3.68439	2.1488	4.08417		2.14976	3.68632	2.14861	4.06782		2.14985	3.69424	2.14859	4.03812		2.14982	3.70149	2.14855	4.00583		2.14981	3.70732	2.14857	3.97144		2.14983	3.71069	2.14856	3.94055		2.14966	3.71518	2.1487	3.91383		2.1497	3.71667	2.14866	3.88958		2.15006	3.71701	2.14821	3.8637
2.29304	3.68845	2.29186	4.06823		2.29292	3.68548	2.29204	4.08264		2.29305	3.68748	2.29183	4.06642		2.29316	3.69526	2.29181	4.03699		2.29312	3.7028	2.29177	4.00464		2.29311	3.70864	2.29179	3.97062		2.29313	3.71236	2.29177	3.93987		2.29295	3.71704	2.29193	3.91301		2.29299	3.71861	2.29189	3.88876		2.29338	3.71922	2.29141	3.86292
2.43633	3.68943	2.43508	4.06704		2.43621	3.68652	2.43527	4.08114		2.43635	3.6884	2.43506	4.06496		2.43646	3.69642	2.43503	4.03591		2.43643	3.70393	2.43499	4.00375		2.43641	3.7099	2.43501	3.96982		2.43643	3.71376	2.43499	3.93926		2.43624	3.71866	2.43516	3.91213		2.43628	3.72026	2.43512	3.88806		2.4367	3.72126	2.4346	3.86223
2.57963	3.69037	2.57831	4.06579		2.5795	3.68754	2.57851	4.07975		2.57965	3.68931	2.57828	4.06376		2.57977	3.69738	2.57825	4.03486		2.57973	3.70516	2.57821	4.00276		2.57971	3.71112	2.57823	3.96891		2.57974	3.71512	2.57821	3.93858		2.57953	3.72016	2.57839	3.9113		2.57957	3.7219	2.57834	3.88729		2.58001	3.72299	2.5778	3.86134
2.72293	3.69109	2.72153	4.06472		2.72279	3.68836	2.72174	4.07865		2.72295	3.69006	2.7215	4.06265		2.72307	3.69818	2.72147	4.03393		2.72303	3.706	2.72142	4.00191		2.72301	3.71208	2.72144	3.96819		2.72304	3.71641	2.72142	3.93792		2.72282	3.72151	2.72162	3.91039		2.72287	3.72337	2.72156	3.88648		2.72333	3.72477	2.72099	3.86051
2.86622	3.69191	2.86475	4.06359		2.86608	3.68904	2.86497	4.07755		2.86624	3.69094	2.86473	4.06161		2.86637	3.69904	2.86469	4.03317		2.86633	3.70697	2.86464	4.00098		2.86631	3.71304	2.86466	3.96732		2.86634	3.71757	2.86464	3.93717		2.86611	3.72274	2.86485	3.90937		2.86616	3.72483	2.86479	3.8856		2.86665	3.72625	2.86419	3.85952
3.00952	3.69247	3.00798	4.06268		3.00937	3.6898	3.0082	4.07649		3.00954	3.69171	3.00795	4.06061		3.00967	3.69982	3.00791	4.03239		3.00963	3.70781	3.00786	4.00028		3.00961	3.71383	3.00788	3.96643		3.00965	3.71856	3.00785	3.93635		3.0094	3.72392	3.00808	3.90815		3.00945	3.72602	3.00801	3.88459		3.00997	3.7277	3.00738	3.85848
3.15282	3.69319	3.1512	4.06166		3.15266	3.69048	3.15144	4.07557		3.15284	3.6923	3.15117	4.05972		3.15297	3.70057	3.15113	4.03154		3.15293	3.70863	3.15108	3.99939		3.15292	3.71478	3.1511	3.9655		3.15295	3.71971	3.15107	3.93555		3.1527	3.72501	3.15131	3.90697		3.15275	3.72728	3.15123	3.8836		3.15329	3.72902	3.15058	3.85745
3.29612	3.69376	3.29442	4.06089		3.29595	3.69119	3.29467	4.07458		3.29614	3.69302	3.29439	4.05883		3.29628	3.70122	3.29435	4.0309		3.29624	3.70935	3.2943	3.99852		3.29622	3.71559	3.29432	3.96458		3.29625	3.72075	3.29428	3.93457		3.29599	3.72608	3.29454	3.90568		3.29604	3.72836	3.29446	3.88238		3.29661	3.73038	3.29377	3.85631
3.43941	3.69437	3.43765	4.05997		3.43924	3.69179	3.43791	4.07362		3.43943	3.69355	3.43761	4.05809		3.43958	3.70182	3.43757	4.03006		3.43954	3.71014	3.43752	3.99763		3.43951	3.7164	3.43754	3.96353		3.43955	3.72165	3.4375	3.93357		3.43928	3.72702	3.43777	3.90442		3.43933	3.72948	3.43769	3.8813		3.43992	3.73156	3.43697	3.85513
3.58271	3.69495	3.58087	4.05903		3.58253	3.69238	3.58114	4.07274		3.58273	3.69414	3.58084	4.05723		3.58288	3.70247	3.58079	4.0294		3.58284	3.71073	3.58073	3.99686		3.58281	3.71715	3.58076	3.96259		3.58286	3.72249	3.58072	3.93255		3.58257	3.72797	3.581	3.90295		3.58263	3.73047	3.58091	3.87996		3.58324	3.73273	3.58016	3.85393
3.72601	3.69538	3.72409	4.05831		3.72582	3.69298	3.72438	4.07197		3.72603	3.69469	3.72406	4.05656		3.72619	3.70304	3.72401	4.02857		3.72614	3.7116	3.72395	3.99582		3.72611	3.71778	3.72397	3.96133		3.72616	3.72328	3.72393	3.93146		3.72586	3.72876	3.72423	3.90166		3.72592	3.7314	3.72414	3.87878		3.72656	3.73376	3.72336	3.85268
3.8693	3.6958	3.86731	4.05755		3.86911	3.69342	3.86761	4.07126		3.86933	3.69517	3.86728	4.05575		3.86949	3.70361	3.86723	4.02797		3.86944	3.71222	3.86717	3.99485		3.86941	3.7185	3.86719	3.96039		3.86946	3.72413	3.86715	3.93037		3.86915	3.72974	3.86745	3.90034		3.86921	3.73237	3.86736	3.8775		3.86988	3.7348	3.86655	3.85146
4.0126	3.69628	4.01053	4.05698		4.0124	3.69401	4.01085	4.07041		4.01263	3.69582	4.0105	4.05515		4.01279	3.70421	4.01045	4.02708		4.01275	3.71276	4.01039	3.99375		4.01271	3.71918	4.01041	3.95928		4.01276	3.72484	4.01037	3.92912		4.01245	3.7305	4.01069	3.89893		4.01251	3.73314	4.01059	3.87619		4.0132	3.73577	4.00975	3.85024
4.1559	3.69675	4.15375	4.05628		4.15569	3.69448	4.15408	4.06969		4.15592	3.69627	4.15373	4.05437		4.1561	3.7046	4.15367	4.02632		4.15605	3.71343	4.15361	3.99282		4.15601	3.71983	4.15362	3.9581		4.15606	3.72568	4.15358	3.928		4.15574	3.73137	4.15392	3.8975		4.1558	3.73401	4.15381	3.87489		4.15652	3.73682	4.15294	3.84895
4.29919	3.69713	4.29698	4.05571		4.29898	3.69497	4.29731	4.06901		4.29922	3.69668	4.29695	4.05377		4.2994	3.70521	4.29689	4.02565		4.29935	3.71405	4.29683	3.99182		4.29931	3.72044	4.29684	3.95691		4.29937	3.72636	4.2968	3.92679		4.29903	3.73202	4.29714	3.89609		4.2991	3.73488	4.29704	3.87347		4.29984	3.73778	4.29614	3.84761
4.44249	3.69749	4.4402	4.0552		4.44227	3.69539	4.44055	4.06833		4.44252	3.69716	4.44017	4.05303		4.44271	3.70573	4.44011	4.02481		4.44265	3.71459	4.44005	3.99066		4.44262	3.72108	4.44006	3.95561		4.44267	3.72707	4.44001	3.92543		4.44232	3.73276	4.44037	3.89472		4.44239	3.73556	4.44027	3.87218		4.44315	3.73871	4.43933	3.84621
4.58578	3.69804	4.58342	4.05459		4.58556	3.69584	4.58378	4.06771		4.58582	3.6977	4.58339	4.05242		4.58601	3.70625	4.58333	4.02407		4.58596	3.71512	4.58327	3.98952		4.58591	3.7216	4.58328	3.95452		4.58597	3.72783	4.58323	3.92417		4.58561	3.73349	4.5836	3.89318		4.58569	3.73649	4.5835	3.87076		4.58647	3.7397	4.58253	3.84507
4.72908	3.69819	4.72664	4.05412		4.72885	3.69625	4.72701	4.06709		4.72912	3.69806	4.72661	4.05173		4.72931	3.7068	4.72655	4.02326		4.72926	3.71572	4.72649	3.98839		4.72921	3.72224	4.72649	3.95318		4.72928	3.72861	4.72645	3.92296		4.7289	3.73413	4.72683	3.89174		4.72898	3.7372	4.72673	3.86949		4.72979	3.74059	4.72572	3.84379
4.87238	3.69862	4.86987	4.05353		4.87214	3.69688	4.87025	4.06634		4.87242	3.69858	4.86984	4.05111		4.87261	3.70731	4.86976	4.02248		4.87256	3.71615	4.86971	3.98744		4.87251	3.72279	4.86971	3.952		4.87258	3.7292	4.86966	3.92172		4.87219	3.73489	4.87006	3.8902		4.87227	3.73795	4.86995	3.8681		4.8731	3.74134	4.86892	3.84244
5.01568	3.69894	5.01309	4.05316		5.01543	3.6972	5.01349	4.06572		5.01572	3.699	5.01306	4.05041		5.01591	3.70771	5.01298	4.02163		5.01586	3.71675	5.01293	3.98616		5.01581	3.72321	5.01293	3.95066		5.01588	3.72994	5.01288	3.92038		5.01548	3.73559	5.01329	3.88873		5.01557	3.73861	5.01318	3.86674		5.01642	3.74211	5.01211	3.8411
5.15897	3.69923	5.15631	4.05252		5.15872	3.69771	5.15672	4.06515		5.15902	3.69933	5.15628	4.04972		5.15921	3.70826	5.1562	4.02075		5.15916	3.71719	5.15615	3.98504		5.15912	3.7239	5.15614	3.94949		5.15918	3.73058	5.15609	3.91906		5.15878	3.73623	5.15652	3.88722		5.15886	3.73943	5.15641	3.86534		5.15974	3.74305	5.15531	3.8398
5.30227	3.69969	5.29953	4.05227		5.30201	3.69798	5.29995	4.06455		5.30232	3.69973	5.2995	4.04915		5.30252	3.70873	5.29942	4.01997		5.30246	3.71777	5.29937	3.98389		5.30242	3.72435	5.29936	3.94815		5.30248	3.73123	5.29931	3.91761		5.30207	3.73686	5.29974	3.88571		5.30216	3.74006	5.29964	3.86399		5.30306	3.74382	5.2985	3.83855
5.44557	3.6999	5.44275	4.05177		5.44529	3.69844	5.44319	4.06391		5.44562	3.70017	5.44272	4.04847		5.44582	3.70927	5.44264	4.01899		5.44576	3.71817	5.44259	3.98266		5.44572	3.72493	5.44258	3.94687		5.44578	3.73183	5.44253	3.91626		5.44536	3.73748	5.44298	3.88403		5.44545	3.74073	5.44286	3.86263		5.44637	3.74461	5.4417	3.8372
5.58887	3.70021	5.58597	4.05125		5.58858	3.69871	5.58642	4.06334		5.58892	3.70046	5.58595	4.04784		5.58912	3.70985	5.58586	4.01817		5.58906	3.71858	5.58581	3.98147		5.58902	3.72544	5.5858	3.9455		5.58908	3.73249	5.58574	3.91485		5.58865	3.73821	5.58621	3.88253		5.58875	3.74146	5.58609	3.8613		5.58969	3.74539	5.58489	3.83589
5.73216	3.70047	5.72919	4.05106		5.73188	3.69905	5.72966	4.06282		5.73222	3.70094	5.72917	4.04717		5.73242	3.71031	5.72908	4.01725		5.73236	3.71908	5.72903	3.98027		5.73232	3.72596	5.72901	3.94429		5.73238	3.73315	5.72896	3.91349		5.73194	3.73876	5.72944	3.88098		5.73204	3.74212	5.72932	3.86002		5.73301	3.74621	5.72809	3.83467
5.87546	3.70088	5.87242	4.05048		5.87517	3.6995	5.8729	4.06232		5.87552	3.70128	5.87239	4.04643		5.87572	3.71066	5.8723	4.01649		5.87567	3.71954	5.87225	3.979		5.87562	3.72646	5.87223	3.94299		5.87568	3.73378	5.87218	3.91209		5.87524	3.73938	5.87267	3.87949		5.87534	3.74272	5.87254	3.85856		5.87633	3.74693	5.87128	3.8334
6.01876	3.70108	6.01564	4.05021		6.01846	3.6998	6.01613	4.06175		6.01882	3.70158	6.01561	4.04574		6.01903	3.71113	6.01552	4.01547		6.01897	3.72002	6.01547	3.97795		6.01893	3.72703	6.01545	3.94175		6.01898	3.73437	6.01539	3.91078		6.01853	3.73997	6.0159	3.878		6.01863	3.74339	6.01577	3.85733		6.01965	3.74768	6.01448	3.83202
6.16206	3.70149	6.15886	4.0498		6.16175	3.70019	6.15936	4.06121		6.16212	3.70198	6.15883	4.04513		6.16233	3.71157	6.15874	4.01472		6.16227	3.72039	6.15869	3.97686		6.16223	3.72739	6.15866	3.94049		6.16229	3.73493	6.15861	3.90941		6.16182	3.74056	6.15912	3.87661		6.16193	3.74412	6.159	3.85609		6.16297	3.74856	6.15767	3.83075
6.30536	3.70164	6.30208	4.04927		6.30504	3.70046	6.3026	4.06069		6.30542	3.70241	6.30205	4.04446		6.30563	3.71202	6.30196	4.01364		6.30557	3.72084	6.30191	3.97554		6.30553	3.72811	6.30188	3.93929		6.30559	3.73553	6.30182	3.90812		6.30511	3.74107	6.30235	3.8752		6.30522	3.74469	6.30222	3.85467		6.30629	3.7494	6.30086	3.8295
6.44865	3.702	6.44531	4.04899		6.44833	3.70079	6.44583	4.06005		6.44872	3.7027	6.44527	4.04366		6.44894	3.71249	6.44518	4.01267		6.44887	3.72138	6.44513	3.97445		6.44884	3.72851	6.4451	3.93795		6.44889	3.73607	6.44504	3.90684		6.4484	3.74161	6.44558	3.87373		6.44852	3.74533	6.44545	3.85343		6.44961	3.7502	6.44406	3.82835
6.59195	3.70228	6.58853	4.04852		6.59162	3.7011	6.58907	4.05942		6.59202	3.7031	6.58849	4.04306		6.59224	3.71297	6.58841	4.0118		6.59217	3.72182	6.58835	3.97323		6.59214	3.72905	6.58832	3.93683		6.59219	3.73679	6.58826	3.90551		6.5917	3.74227	6.58881	3.87246		6.59181	3.74587	6.58867	3.85229		6.59292	3.7509	6.58725	3.82703
6.73525	3.70257	6.73175	4.04831		6.73491	3.70155	6.73231	4.05898		6.73532	3.70337	6.73171	4.04225		6.73554	3.71343	6.73163	4.01077		6.73547	3.72225	6.73157	3.97215		6.73544	3.72969	6.73153	3.9355		6.73549	3.7373	6.73147	3.90406		6.73499	3.74284	6.73205	3.8711		6.73511	3.74658	6.7319	3.85099		6.73624	3.75168	6.73045	3.82587
6.87855	3.70287	6.87497	4.04778		6.8782	3.70183	6.87554	4.05839		6.87862	3.70375	6.87493	4.04159		6.87884	3.7138	6.87485	4.00984		6.87878	3.72278	6.87479	3.97093		6.87874	3.73011	6.87475	3.93427		6.87878	3.738	6.87469	3.90285		6.87829	3.74332	6.87528	3.86971		6.87841	3.74725	6.87513	3.84977		6.87956	3.75244	6.87364	3.82468
7.02184	3.70313	7.01819	4.04756		7.02149	3.70215	7.01878	4.05764		7.02192	3.70406	7.01815	4.04091		7.02215	3.71427	7.01806	4.00894		7.02208	3.72311	7.01801	3.96965		7.02204	3.73068	7.01797	3.93314		7.02209	3.73859	7.01791	3.9013		7.02158	3.7439	7.01851	3.86847		7.0217	3.7478	7.01835	3.84865		7.02288	3.75321	7.01683	3.82339
7.16514	3.70332	7.16141	4.04721		7.16478	3.70254	7.16201	4.05706		7.16523	3.70451	7.16137	4.0402		7.16545	3.71466	7.16128	4.00798		7.16538	3.7235	7.16123	3.96859		7.16534	3.73107	7.16119	3.93187		7.16539	3.73934	7.16112	3.90004		7.16487	3.74446	7.16174	3.86715		7.165	3.74836	7.16158	3.84739		7.16619	3.75377	7.16003	3.82242
7.30844	3.7037	7.30463	4.04704		7.30806	3.70292	7.30525	4.05652		7.30853	3.70486	7.30459	4.03952		7.30875	3.71517	7.3045	4.00701		7.30868	3.72401	7.30445	3.96744		7.30864	3.73166	7.30441	3.93076		7.30869	3.73992	7.30434	3.89873		7.30817	3.74499	7.30497	3.86578		7.30829	3.74907	7.30481	3.84617		7.30951	3.7545	7.30322	3.82117
7.45174	3.70383	7.44785	4.04676		7.45135	3.70319	7.44848	4.05594		7.45183	3.70521	7.44781	4.03867		7.45205	3.71555	7.44772	4.00607		7.45198	3.72441	7.44767	3.96619		7.45194	3.73209	7.44762	3.92942		7.45199	3.74053	7.44756	3.89725		7.45146	3.74553	7.4482	3.86448		7.45159	3.74956	7.44803	3.84499		7.45282	3.75528	7.44641	3.82014
7.59503	3.70411	7.59107	4.04649		7.59464	3.70349	7.59172	4.05523		7.59513	3.70551	7.59103	4.03799		7.59535	3.71582	7.59094	4.00508		7.59529	3.72483	7.59089	3.96503		7.59524	3.73271	7.59084	3.92832		7.59528	3.74109	7.59077	3.89613		7.59476	3.74617	7.59142	3.863		7.59489	3.75019	7.59126	3.84395		7.59614	3.75596	7.5896	3.81886
7.73833	3.7043	7.73429	4.04616		7.73793	3.7038	7.73495	4.05464		7.73843	3.70589	7.73425	4.03721		7.73866	3.7164	7.73415	4.00407		7.73859	3.72528	7.73411	3.96377		7.73854	3.73321	7.73406	3.92712		7.73858	3.74181	7.73399	3.89483		7.73805	3.74652	7.73465	3.86186		7.73818	3.75075	7.73448	3.84273		7.73946	3.75672	7.7328	3.81772
7.88162	3.70458	7.87752	4.04583		7.88122	3.70423	7.87819	4.05414		7.88173	3.70629	7.87747	4.03647		7.88196	3.71673	7.87737	4.00301		7.88189	3.72563	7.87733	3.96271		7.88185	3.73374	7.87727	3.9259		7.88189	3.74224	7.87721	3.89362		7.88134	3.74711	7.87788	3.86056		7.88148	3.75136	7.87771	3.8416		7.88278	3.75746	7.87599	3.81674
8.02492	3.70494	8.02074	4.04552		8.02451	3.7045	8.02142	4.05351		8.02503	3.70652	8.02069	4.03569		8.02526	3.71721	8.02059	4.00206		8.02519	3.72606	8.02055	3.96153		8.02515	3.73429	8.02049	3.92482		8.02519	3.74294	8.02042	3.89257		8.02464	3.74772	8.02111	3.85934		8.02477	3.75184	8.02093	3.84051		8.0261	3.75818	8.01919	3.81564
8.16821	3.70523	8.16396	4.04529		8.1678	3.70479	8.16465	4.05294		8.16833	3.70695	8.16391	4.03489		8.16856	3.71754	8.1638	4.00112		8.16849	3.72641	8.16377	3.96029		8.16845	3.73482	8.16371	3.92366		8.16849	3.74361	8.16364	3.89122		8.16793	3.74832	8.16434	3.85826		8.16807	3.75247	8.16416	3.83926		8.16942	3.75891	8.16238	3.81464
8.31151	3.70541	8.30718	4.0449		8.31109	3.7051	8.30788	4.05235		8.31163	3.70723	8.30713	4.03417		8.31186	3.71811	8.30702	4.00015		8.31179	3.72697	8.30699	3.95917		8.31175	3.73541	8.30692	3.9225		8.31179	3.74419	8.30686	3.89011		8.31122	3.74884	8.30757	3.85713		8.31136	3.7531	8.30739	3.83826		8.31274	3.75967	8.30557	3.81373
8.45481	3.70564	8.4504	4.04473		8.45439	3.70547	8.45112	4.05173		8.45493	3.70754	8.45035	4.03343		8.45516	3.71848	8.45024	3.99918		8.45509	3.72728	8.45021	3.95802		8.45506	3.73573	8.45014	3.92133		8.45509	3.7447	8.45008	3.88883		8.45452	3.74941	8.4508	3.85586		8.45466	3.75375	8.45062	3.83709		8.45606	3.76038	8.44877	3.81274
8.59811	3.70593	8.59362	4.04453		8.59767	3.70571	8.59435	4.05126		8.59823	3.70799	8.59357	4.03259		8.59846	3.71885	8.59346	3.9981		8.59839	3.72767	8.59343	3.95689		8.59836	3.73639	8.59336	3.92026		8.59839	3.74529	8.5933	3.88765		8.59781	3.74989	8.59403	3.85479		8.59795	3.75418	8.59384	3.83615		8.59938	3.76113	8.59196	3.81176
8.7414	3.70622	8.73684	4.04437		8.74096	3.70607	8.73758	4.05055		8.74153	3.70834	8.73679	4.0319		8.74176	3.71929	8.73667	3.99723		8.74169	3.72822	8.73665	3.95565		8.74166	3.73698	8.73657	3.91917		8.7417	3.7459	8.73651	3.88642		8.74111	3.75046	8.73726	3.85374		8.74124	3.7549	8.73707	3.83508		8.74269	3.76192	8.73516	3.81073
8.8847	3.70649	8.88006	4.04415		8.88425	3.70645	8.88081	4.05008		8.88483	3.70862	8.88001	4.03099		8.88507	3.71973	8.87989	3.99623		8.885	3.72855	8.87987	3.95464		8.88496	3.73745	8.87979	3.91799		8.885	3.74648	8.87973	3.88529		8.8844	3.75099	8.88049	3.85248		8.88454	3.75549	8.8803	3.83398		8.88601	3.76262	8.87835	3.8098
9.028	3.70668	9.02327	4.04384		9.02754	3.70674	9.02405	4.04947		9.02814	3.70887	9.02323	4.03022		9.02837	3.72022	9.0231	3.99521		9.0283	3.72896	9.02309	3.95353		9.02826	3.73797	9.023	3.91701		9.0283	3.74698	9.02295	3.88414		9.0277	3.75162	9.02373	3.85148		9.02783	3.75612	9.02352	3.83308		9.02933	3.76345	9.02155	3.80882
9.17129	3.70698	9.16649	4.04366		9.17083	3.70707	9.16728	4.04884		9.17144	3.70932	9.16645	4.02948		9.17167	3.72061	9.16632	3.99439		9.1716	3.72922	9.16631	3.95245		9.17156	3.73861	9.16622	3.91587		9.1716	3.7475	9.16617	3.88297		9.17099	3.75211	9.16696	3.85046		9.17113	3.75665	9.16675	3.8321		9.17265	3.76432	9.16474	3.80794
9.31459	3.7071	9.30971	4.04339		9.31412	3.70736	9.31051	4.04834		9.31474	3.7096	9.30967	4.02865		9.31497	3.72097	9.30954	3.99336		9.3149	3.72969	9.30953	3.95138		9.31486	3.73897	9.30944	3.91479		9.31491	3.74806	9.30939	3.88176		9.31429	3.75255	9.31019	3.84952		9.31442	3.75728	9.30998	3.83102		9.31596	3.76503	9.30794	3.80684
9.45788	3.70735	9.45293	4.04317		9.45741	3.7076	9.45375	4.04777		9.45804	3.70988	9.45288	4.02788		9.45828	3.72144	9.45276	3.99245		9.4582	3.73009	9.45275	3.9502		9.45816	3.73948	9.45265	3.91377		9.45821	3.74864	9.45261	3.88063		9.45758	3.75309	9.45342	3.84844		9.45772	3.75788	9.4532	3.83011		9.45928	3.76573	9.45113	3.80594
9.60118	3.70773	9.59615	4.04285		9.6007	3.70799	9.59698	4.04716		9.60134	3.7103	9.5961	4.02703		9.60158	3.72182	9.59597	3.99148		9.60151	3.73043	9.59597	3.94915		9.60146	3.74003	9.59587	3.9127		9.60151	3.74908	9.59582	3.8795		9.60087	3.75363	9.59665	3.84737		9.60101	3.75846	9.59643	3.8291		9.60259	3.76653	9.59432	3.80518
9.74447	3.70798	9.73937	4.04255		9.74398	3.70821	9.74021	4.04645		9.74464	3.71071	9.73932	4.02626		9.74488	3.72221	9.73919	3.99057		9.74481	3.73096	9.73919	3.94805		9.74476	3.74055	9.73908	3.91171		9.74481	3.74971	9.73904	3.87855		9.74417	3.75412	9.73988	3.84641		9.74431	3.75896	9.73966	3.82823		9.74591	3.76731	9.73752	3.80419
9.88777	3.70822	9.88259	4.04235		9.88727	3.7086	9.88344	4.04593		9.88795	3.71094	9.88254	4.02545		9.88818	3.72266	9.8824	3.98942		9.88811	3.73136	9.88241	3.94703		9.88807	3.74109	9.8823	3.91056		9.88811	3.75019	9.88226	3.87744		9.88746	3.7547	9.88311	3.84536		9.8876	3.75951	9.88288	3.82735		9.88923	3.76786	9.88071	3.80329
10.0311	3.70839	10.0258	4.04202		10.0306	3.70896	10.0267	4.04528		10.0312	3.71137	10.0258	4.02469		10.0315	3.72317	10.0256	3.98843		10.0314	3.73174	10.0256	3.94592		10.0314	3.74167	10.0255	3.90965		10.0314	3.75072	10.0255	3.8765		10.0308	3.7553	10.0263	3.84444		10.0309	3.76019	10.0261	3.82634		10.0325	3.76844	10.0239	3.80256
10.1744	3.70875	10.169	4.04193		10.1738	3.7092	10.1699	4.04475		10.1745	3.71173	10.169	4.02372		10.1748	3.72352	10.1688	3.98743		10.1747	3.73209	10.1689	3.94487		10.1747	3.74225	10.1687	3.90869		10.1747	3.75131	10.1687	3.87541		10.174	3.75589	10.1696	3.84359		10.1742	3.76072	10.1693	3.82547		10.1759	3.76917	10.1671	3.8017
10.3177	3.70894	10.3123	4.04173		10.3171	3.70962	10.3131	4.04414		10.3178	3.71217	10.3122	4.02298		10.3181	3.724	10.312	3.98643		10.318	3.73253	10.3121	3.94377		10.318	3.74275	10.3119	3.90758		10.318	3.75193	10.3119	3.87433		10.3173	3.75647	10.3128	3.8427		10.3175	3.7613	10.3126	3.8246		10.3192	3.76982	10.3103	3.80097
10.461	3.70936	10.4555	4.04138		10.4604	3.70987	10.4564	4.04356		10.4611	3.71247	10.4554	4.02222		10.4614	3.72437	10.4553	3.98553		10.4613	3.73301	10.4553	3.94275		10.4613	3.74327	10.4552	3.90658		10.4613	3.75238	10.4551	3.87322		10.4606	3.75694	10.456	3.84168		10.4608	3.76187	10.4558	3.82372		10.4625	3.77056	10.4535	3.80024
10.6043	3.70957	10.5987	4.04123		10.6037	3.71023	10.5996	4.04295		10.6044	3.71282	10.5986	4.02141		10.6047	3.72483	10.5985	3.98458		10.6046	3.73343	10.5985	3.94165		10.6046	3.74376	10.5984	3.90568		10.6046	3.7529	10.5983	3.87229		10.6039	3.7575	10.5993	3.84085		10.6041	3.76243	10.599	3.82273		10.6058	3.77109	10.5967	3.79929
10.7475	3.70987	10.7419	4.04084		10.747	3.71047	10.7428	4.04234		10.7478	3.71321	10.7418	4.02064		10.748	3.72529	10.7417	3.98356		10.7479	3.73368	10.7417	3.94056		10.7479	3.74443	10.7416	3.90461		10.7479	3.75332	10.7416	3.87128		10.7472	3.75803	10.7425	3.84002		10.7474	3.76299	10.7423	3.82193		10.7491	3.77175	10.7399	3.79845
10.8908	3.7102	10.8851	4.04056		10.8903	3.71067	10.8861	4.04168		10.8911	3.71345	10.8851	4.01988		10.8913	3.72572	10.8849	3.98269		10.8912	3.73411	10.8849	3.93954		10.8912	3.74481	10.8848	3.90363		10.8912	3.75398	10.8848	3.87016		10.8905	3.75859	10.8857	3.83913		10.8907	3.76358	10.8855	3.82096		10.8925	3.77245	10.8831	3.79764
11.0341	3.7104	11.0283	4.0403		11.0336	3.71105	11.0293	4.04113		11.0344	3.71384	11.0283	4.01908		11.0346	3.72622	11.0281	3.98172		11.0345	3.73459	11.0282	3.93851		11.0345	3.74534	11.028	3.90262		11.0345	3.75442	11.028	3.8692		11.0338	3.75917	11.029	3.83844		11.034	3.76415	11.0287	3.82022		11.0358	3.77295	11.0263	3.79683
11.1774	3.71072	11.1716	4.03998		11.1769	3.71137	11.1725	4.0406		11.1777	3.7142	11.1715	4.01817		11.1779	3.72663	11.1714	3.98077		11.1778	3.73505	11.1714	3.93741		11.1778	3.74598	11.1713	3.90165		11.1778	3.75496	11.1712	3.8681		11.1771	3.75961	11.1722	3.83741		11.1773	3.7647	11.1719	3.81921		11.1791	3.77352	11.1695	3.79609
11.3207	3.71094	11.3148	4.03965		11.3202	3.71179	11.3158	4.0401		11.321	3.71449	11.3147	4.01747		11.3212	3.72693	11.3146	3.97977		11.3211	3.73542	11.3146	3.93639		11.3211	3.74637	11.3145	3.90067		11.3211	3.75541	11.3144	3.8671		11.3204	3.76019	11.3154	3.83658		11.3206	3.7653	11.3152	3.81842		11.3224	3.7742	11.3127	3.79533
11.464	3.71121	11.458	4.03941		11.4634	3.71206	11.459	4.03952		11.4643	3.71496	11.458	4.01662		11.4645	3.72744	11.4578	3.9789		11.4645	3.73579	11.4578	3.93549		11.4644	3.74696	11.4577	3.89967		11.4644	3.75591	11.4577	3.86601		11.4637	3.76069	11.4586	3.83584		11.4639	3.76575	11.4584	3.81747		11.4657	3.7748	11.4558	3.79476
11.6073	3.71157	11.6012	4.03913		11.6067	3.71232	11.6022	4.03892		11.6076	3.71534	11.6012	4.01583		11.6078	3.72788	11.601	3.97794		11.6078	3.73612	11.6011	3.93452		11.6077	3.74756	11.6009	3.89878		11.6077	3.75639	11.6009	3.86507		11.607	3.7613	11.6019	3.83494		11.6072	3.76628	11.6016	3.8168		11.609	3.7754	11.5991	3.79385
11.7506	3.71181	11.7444	4.03895		11.75	3.71264	11.7455	4.03827		11.7509	3.71568	11.7444	4.01507		11.7511	3.72835	11.7442	3.9769		11.7511	3.73658	11.7443	3.9336		11.751	3.74799	11.7441	3.89782		11.751	3.75693	11.7441	3.86399		11.7503	3.7619	11.7451	3.83428		11.7505	3.76696	11.7448	3.81588		11.7523	3.77606	11.7422	3.7932
11.8939	3.71212	11.8877	4.03861		11.8933	3.713	11.8887	4.0377		11.8942	3.71607	11.8876	4.01423		11.8944	3.7288	11.8874	3.97596		11.8944	3.737	11.8875	3.93249		11.8943	3.74851	11.8873	3.89682		11.8943	3.75735	11.8873	3.86296		11.8936	3.76234	11.8883	3.83348		11.8937	3.7675	11.8881	3.81512		11.8957	3.77653	11.8854	3.79259
12.0372	3.7124	12.0309	4.03832		12.0366	3.71325	12.0319	4.03719		12.0375	3.71644	12.0308	4.01343		12.0377	3.72917	12.0307	3.97525		12.0377	3.73738	12.0307	3.93163		12.0376	3.749	12.0306	3.89584		12.0376	3.75782	12.0305	3.86203		12.0369	3.76288	12.0316	3.83276		12.037	3.76809	12.0313	3.81433		12.039	3.77713	12.0286	3.79204
12.1805	3.71271	12.1741	4.03812		12.1799	3.71352	12.1752	4.03653		12.1808	3.71672	12.174	4.01259		12.181	3.72969	12.1739	3.97419		12.181	3.73784	12.1739	3.93066		12.1809	3.74939	12.1738	3.89496		12.1809	3.75833	12.1738	3.86102		12.1802	3.76342	12.1748	3.8321		12.1803	3.76874	12.1745	3.81352		12.1823	3.77777	12.1718	3.79139
12.3238	3.71302	12.3173	4.03783		12.3232	3.71377	12.3184	4.03598		12.3241	3.71713	12.3173	4.01183		12.3243	3.73009	12.3171	3.97329		12.3243	3.73818	12.3171	3.92976		12.3242	3.74991	12.317	3.89392		12.3242	3.75883	12.317	3.86017		12.3235	3.76405	12.318	3.83132		12.3236	3.76934	12.3178	3.81275		12.3256	3.77833	12.315	3.79069
12.4671	3.71326	12.4605	4.03757		12.4665	3.71411	12.4616	4.03543		12.4674	3.7175	12.4605	4.01098		12.4676	3.73055	12.4603	3.97245		12.4676	3.73861	12.4604	3.92879		12.4675	3.75039	12.4602	3.89297		12.4675	3.75941	12.4602	3.85933		12.4668	3.76467	12.4612	3.83059		12.4669	3.76975	12.461	3.81195		12.4689	3.7789	12.4582	3.79006
12.6104	3.71348	12.6038	4.03721		12.6098	3.71441	12.6049	4.03481		12.6107	3.7178	12.6037	4.01016		12.6109	3.73103	12.6035	3.97154		12.6109	3.73915	12.6036	3.92789		12.6108	3.75093	12.6034	3.89232		12.6108	3.75983	12.6034	3.85842		12.6101	3.76527	12.6045	3.82982		12.6102	3.77035	12.6042	3.8111		12.6122	3.77951	12.6014	3.78936
12.7537	3.71381	12.747	4.03693		12.753	3.71479	12.7481	4.03423		12.754	3.71813	12.7469	4.00938		12.7542	3.7314	12.7468	3.97072		12.7542	3.73959	12.7468	3.92704		12.7541	3.75143	12.7467	3.89131		12.7541	3.76029	12.7466	3.85751		12.7533	3.76584	12.7477	3.82923		12.7535	3.77106	12.7474	3.81044		12.7555	3.78	12.7446	3.78875
12.897	3.71409	12.8902	4.03665		12.8963	3.71503	12.8913	4.0336		12.8973	3.71853	12.8901	4.00857		12.8975	3.73181	12.89	3.96985		12.8975	3.74004	12.89	3.92629		12.8974	3.75191	12.8899	3.89048		12.8974	3.76088	12.8899	3.85654		12.8966	3.76646	12.8909	3.82851		12.8968	3.77159	12.8907	3.80975		12.8989	3.7806	12.8878	3.78809
13.0403	3.71429	13.0334	4.03643		13.0396	3.71534	13.0345	4.03301		13.0406	3.7189	13.0334	4.00778		13.0408	3.7323	13.0332	3.96895		13.0408	3.74041	13.0333	3.92532		13.0407	3.75225	13.0331	3.88951		13.0407	3.76119	13.0331	3.85566		13.0399	3.76713	13.0342	3.82795		13.0401	3.77214	13.0339	3.80896		13.0422	3.7811	13.031	3.7874
13.1836	3.71463	13.1767	4.03595		13.1829	3.71556	13.1778	4.03249		13.1839	3.71921	13.1766	4.00698		13.1841	3.73274	13.1764	3.96796		13.1841	3.74088	13.1765	3.92447		13.184	3.75291	13.1763	3.8887		13.184	3.76164	13.1763	3.85477		13.1832	3.76769	13.1774	3.82725		13.1834	3.77273	13.1771	3.80825		13.1855	3.78164	13.1742	3.78674
13.3269	3.715	13.3199	4.03563		13.3262	3.71596	13.321	4.03185		13.3272	3.71973	13.3198	4.00617		13.3274	3.73318	13.3196	3.96707		13.3274	3.74123	13.3197	3.92359		13.3273	3.75333	13.3195	3.88782		13.3274	3.7621	13.3195	3.85393		13.3265	3.76832	13.3206	3.82658		13.3267	3.77341	13.3203	3.80757		13.3288	3.78222	13.3174	3.78616
13.4702	3.71518	13.4631	4.03536		13.4695	3.71621	13.4642	4.03123		13.4705	3.72015	13.463	4.00539		13.4707	3.73358	13.4628	3.96633		13.4707	3.74162	13.4629	3.92272		13.4706	3.75374	13.4627	3.88706		13.4707	3.76257	13.4627	3.85301		13.4698	3.76889	13.4638	3.826		13.47	3.77395	13.4636	3.80693		13.4721	3.78282	13.4606	3.78555
13.6135	3.71554	13.6063	4.03502		13.6128	3.71647	13.6075	4.03064		13.6138	3.72055	13.6062	4.00463		13.614	3.73405	13.6061	3.96537		13.614	3.74216	13.6061	3.92194		13.6139	3.7543	13.606	3.88603		13.614	3.76313	13.606	3.85216		13.6131	3.76945	13.6071	3.82528		13.6133	3.77442	13.6068	3.80638		13.6154	3.78328	13.6038	3.7849
13.7568	3.7159	13.7495	4.0347		13.7561	3.71683	13.7507	4.03009		13.7571	3.7208	13.7494	4.00385		13.7573	3.7345	13.7493	3.96455		13.7573	3.74245	13.7493	3.92101		13.7572	3.75476	13.7492	3.88518		13.7573	3.76361	13.7492	3.85122		13.7564	3.76999	13.7503	3.82465		13.7566	3.77514	13.75	3.80569		13.7588	3.78394	13.747	3.78431
13.9001	3.71618	13.8928	4.03451		13.8994	3.71718	13.8939	4.02949		13.9004	3.72126	13.8927	4.00322		13.9006	3.73494	13.8925	3.96358		13.9006	3.74297	13.8926	3.92017		13.9005	3.75522	13.8924	3.88435		13.9006	3.76405	13.8924	3.85049		13.8997	3.77061	13.8935	3.82412		13.8999	3.7757	13.8933	3.80498		13.9021	3.78446	13.8902	3.78367
14.0434	3.71641	14.036	4.03421		14.0427	3.71743	14.0372	4.02899		14.0437	3.72166	14.0359	4.00242		14.0439	3.73539	14.0357	3.96279		14.0439	3.74339	14.0358	3.91943		14.0438	3.75571	14.0356	3.88342		14.0439	3.76459	14.0356	3.84966		14.043	3.77124	14.0368	3.82344		14.0432	3.77629	14.0365	3.80438		14.0454	3.78506	14.0334	3.78302
14.1867	3.71671	14.1792	4.03391		14.1859	3.71773	14.1804	4.02844		14.187	3.7221	14.1791	4.00173		14.1872	3.73577	14.1789	3.96193		14.1872	3.74384	14.179	3.91858		14.1871	3.7561	14.1788	3.88261		14.1872	3.76502	14.1789	3.84881		14.1863	3.77172	14.18	3.82272		14.1865	3.77684	14.1797	3.8038		14.1887	3.78562	14.1765	3.78234
14.33	3.71699	14.3224	4.03352		14.3292	3.7181	14.3236	4.0277		14.3303	3.72253	14.3223	4.00092		14.3305	3.73616	14.3222	3.96117		14.3305	3.74426	14.3222	3.91768		14.3304	3.75671	14.322	3.88178		14.3305	3.76554	14.3221	3.84801		14.3296	3.77241	14.3232	3.8221		14.3298	3.77745	14.3229	3.80314		14.332	3.78609	14.3197	3.78177
14.4733	3.71725	14.4657	4.03323		14.4725	3.7184	14.4669	4.02717		14.4736	3.72293	14.4656	4.00011		14.4738	3.7366	14.4654	3.96029		14.4739	3.74475	14.4654	3.91699		14.4737	3.7572	14.4653	3.88106		14.4738	3.766	14.4653	3.84722		14.4729	3.77295	14.4664	3.82159		14.4731	3.77801	14.4662	3.80255		14.4754	3.78663	14.4629	3.7811
14.6165	3.71756	14.6089	4.03284		14.6158	3.71863	14.6101	4.02669		14.6169	3.72326	14.6088	3.99945		14.6171	3.73707	14.6086	3.95959		14.6172	3.74517	14.6087	3.91624		14.617	3.75751	14.6085	3.88026		14.6171	3.76655	14.6085	3.84643		14.6162	3.77352	14.6097	3.82113		14.6164	3.77866	14.6094	3.80206		14.6187	3.78723	14.6061	3.78065
14.7598	3.71794	14.7521	4.03263		14.7591	3.71886	14.7533	4.02603		14.7602	3.72375	14.752	3.99875		14.7604	3.73751	14.7518	3.95872		14.7605	3.74558	14.7519	3.91549		14.7603	3.75803	14.7517	3.87935		14.7604	3.76698	14.7517	3.84563		14.7595	3.77413	14.7529	3.82043		14.7597	3.77921	14.7526	3.80139		14.762	3.78773	14.7493	3.77997
14.9031	3.71822	14.8953	4.03235		14.9024	3.71922	14.8966	4.02551		14.9035	3.72425	14.8952	3.99792		14.9037	3.73793	14.895	3.95791		14.9038	3.74599	14.8951	3.91464		14.9036	3.75852	14.8949	3.87873		14.9037	3.76742	14.895	3.84502		14.9028	3.77475	14.8961	3.81988		14.903	3.77969	14.8958	3.80086		14.9053	3.78825	14.8925	3.77949
15.0464	3.71847	15.0386	4.03204		15.0457	3.71953	15.0398	4.02492		15.0468	3.72466	15.0384	3.99721		15.047	3.73837	15.0382	3.95712		15.0471	3.74642	15.0383	3.91395		15.0469	3.75902	15.0381	3.87785		15.047	3.76798	15.0382	3.84432		15.0461	3.77518	15.0394	3.81919		15.0463	3.78033	15.039	3.80026		15.0486	3.78886	15.0357	3.77882
15.1897	3.7188	15.1818	4.03167		15.189	3.71982	15.183	4.02424		15.1901	3.72499	15.1816	3.99641		15.1903	3.73884	15.1815	3.95637		15.1904	3.74695	15.1815	3.9131		15.1902	3.75955	15.1814	3.87686		15.1903	3.7683	15.1814	3.84362		15.1894	3.7757	15.1826	3.81863		15.1895	3.78094	15.1823	3.79955		15.1919	3.78942	15.1789	3.77833
15.333	3.71907	15.325	4.03143		15.3323	3.72012	15.3263	4.02365		15.3334	3.72531	15.3249	3.99556		15.3336	3.73924	15.3247	3.95547		15.3337	3.74739	15.3247	3.91242		15.3335	3.76001	15.3246	3.8762		15.3336	3.76887	15.3246	3.84287		15.3327	3.7763	15.3258	3.81811		15.3328	3.78162	15.3255	3.79913		15.3353	3.78983	15.3221	3.77782
15.4763	3.71934	15.4682	4.03111		15.4755	3.72051	15.4695	4.02311		15.4767	3.72578	15.4681	3.99485		15.477	3.73967	15.4679	3.9548		15.477	3.74788	15.468	3.91166		15.4768	3.76057	15.4678	3.87523		15.4769	3.76941	15.4678	3.84217		15.4759	3.77687	15.469	3.81749		15.4761	3.78227	15.4687	3.79857		15.4786	3.79043	15.4653	3.77726
15.6196	3.71961	15.6115	4.03095		15.6188	3.72061	15.6128	4.02249		15.62	3.72615	15.6113	3.99412		15.6203	3.74006	15.6111	3.95397		15.6203	3.74829	15.6112	3.91082		15.6201	3.76112	15.611	3.87456		15.6202	3.76976	15.6111	3.84133		15.6192	3.77749	15.6123	3.81698		15.6194	3.78294	15.612	3.79791		15.6219	3.79098	15.6085	3.77675
15.7629	3.71991	15.7547	4.03051		15.7621	3.72103	15.756	4.02184		15.7633	3.72654	15.7545	3.99331		15.7636	3.74057	15.7543	3.95324		15.7636	3.74866	15.7544	3.91013		15.7634	3.76159	15.7542	3.8738		15.7635	3.77036	15.7543	3.84072		15.7625	3.77799	15.7555	3.81643		15.7627	3.78342	15.7552	3.79746		15.7652	3.79145	15.7517	3.77622
15.9062	3.72025	15.8979	4.03036		15.9054	3.72133	15.8992	4.02133		15.9066	3.72693	15.8978	3.99271		15.9069	3.74095	15.8976	3.9524		15.9069	3.74915	15.8976	3.90942		15.9067	3.76225	15.8974	3.87306		15.9068	3.77069	15.8975	3.83993		15.9058	3.77856	15.8987	3.81588		15.906	3.784	15.8984	3.79683		15.9085	3.7921	15.8949	3.77579
16.0495	3.72057	16.0411	4.03009		16.0487	3.72166	16.0424	4.02072		16.0499	3.72729	16.041	3.9921		16.0502	3.74145	16.0408	3.95155		16.0502	3.74964	16.0408	3.90866		16.05	3.76258	16.0407	3.87232		16.0501	3.77129	16.0407	3.83918		16.0491	3.77912	16.0419	3.81538		16.0493	3.78463	16.0416	3.79632		16.0519	3.79257	16.0381	3.77524
16.1928	3.72092	16.1843	4.02977		16.192	3.72192	16.1857	4.02018		16.1932	3.72772	16.1842	3.99135		16.1935	3.74187	16.184	3.95088		16.1935	3.75009	16.184	3.90796		16.1933	3.76311	16.1839	3.87145		16.1934	3.77173	16.1839	3.83843		16.1924	3.77961	16.1852	3.81475		16.1926	3.78527	16.1848	3.79582		16.1952	3.79311	16.1813	3.7748
16.3361	3.72121	16.3276	4.02952		16.3353	3.72224	16.3289	4.01959		16.3365	3.72802	16.3274	3.99057		16.3368	3.74239	16.3272	3.95016		16.3368	3.7505	16.3273	3.90733		16.3366	3.76362	16.3271	3.87088		16.3367	3.77213	16.3272	3.83762		16.3357	3.78017	16.3284	3.81428		16.3359	3.78576	16.3281	3.79528		16.3385	3.79374	16.3245	3.77424
16.4794	3.72146	16.4708	4.0291		16.4786	3.7226	16.4721	4.01897		16.4798	3.7284	16.4706	3.98997		16.4801	3.74273	16.4704	3.94939		16.4801	3.75109	16.4705	3.90651		16.4799	3.76414	16.4703	3.87004		16.48	3.77255	16.4704	3.83678		16.479	3.78087	16.4716	3.81374		16.4792	3.78624	16.4713	3.79485		16.4818	3.79418	16.4676	3.77373
16.6227	3.72184	16.614	4.02888		16.6219	3.72288	16.6154	4.01851		16.6231	3.72883	16.6139	3.98926		16.6234	3.74327	16.6136	3.94872		16.6234	3.75159	16.6137	3.90587		16.6232	3.76467	16.6135	3.86939		16.6233	3.77314	16.6136	3.83598		16.6223	3.7813	16.6149	3.81311		16.6225	3.78691	16.6145	3.79447		16.6251	3.79482	16.6108	3.77338
16.766	3.72215	16.7572	4.02845		16.7651	3.72319	16.7586	4.01793		16.7664	3.72922	16.7571	3.98852		16.7667	3.74358	16.7569	3.9479		16.7667	3.75206	16.7569	3.90513		16.7665	3.76507	16.7568	3.8687		16.7666	3.77356	16.7568	3.83519		16.7656	3.78187	16.7581	3.81271		16.7658	3.78736	16.7577	3.79388		16.7685	3.79537	16.754	3.77288
16.9093	3.72242	16.9005	4.02841		16.9084	3.72343	16.9018	4.0173		16.9097	3.72966	16.9003	3.9879		16.91	3.74406	16.9001	3.94725		16.91	3.75248	16.9001	3.9045		16.9098	3.76565	16.9	3.86807		16.9099	3.77408	16.9	3.8346		16.9089	3.78241	16.9013	3.81213		16.9091	3.78808	16.901	3.7932		16.9118	3.79589	16.8972	3.77229
17.0526	3.72284	17.0437	4.0281		17.0517	3.7239	17.0451	4.01677		17.053	3.73004	17.0435	3.98718		17.0533	3.74445	17.0433	3.94651		17.0533	3.75293	17.0433	3.90379		17.0531	3.76609	17.0432	3.86735		17.0532	3.77458	17.0433	3.83381		17.0522	3.78313	17.0445	3.81172		17.0524	3.78871	17.0442	3.7928		17.0551	3.7965	17.0404	3.77189
17.1959	3.72302	17.1869	4.0278		17.195	3.72424	17.1883	4.01626		17.1963	3.7304	17.1867	3.9865		17.1966	3.74496	17.1865	3.94583		17.1966	3.75342	17.1866	3.90321		17.1964	3.76662	17.1864	3.86661		17.1965	3.77502	17.1865	3.83318		17.1955	3.78375	17.1878	3.81103		17.1957	3.78921	17.1874	3.79238		17.1984	3.79698	17.1836	3.77138
17.3392	3.7234	17.3301	4.02757		17.3383	3.72455	17.3316	4.0157		17.3396	3.73072	17.33	3.98582		17.3399	3.74532	17.3297	3.9451		17.3399	3.75392	17.3298	3.90246		17.3397	3.76698	17.3296	3.86588		17.3398	3.77546	17.3297	3.83246		17.3388	3.78406	17.331	3.81043		17.339	3.78985	17.3306	3.79188		17.3417	3.79759	17.3268	3.77096
17.4825	3.7236	17.4734	4.02721		17.4816	3.72495	17.4748	4.01508		17.4829	3.73112	17.4732	3.98509		17.4832	3.74577	17.473	3.94432		17.4833	3.7544	17.473	3.90183		17.483	3.76755	17.4729	3.86525		17.4831	3.77584	17.4729	3.83188		17.482	3.78464	17.4742	3.80993		17.4823	3.79043	17.4738	3.79145		17.485	3.79806	17.47	3.77047
17.6258	3.72394	17.6166	4.02709		17.6249	3.7251	17.618	4.01453		17.6262	3.7315	17.6164	3.98446		17.6265	3.74619	17.6162	3.94362		17.6266	3.75494	17.6162	3.90101		17.6263	3.76799	17.6161	3.86458		17.6264	3.77641	17.6162	3.83111		17.6253	3.78532	17.6174	3.80943		17.6256	3.7911	17.6171	3.79095		17.6284	3.79859	17.6132	3.77005
17.7691	3.72434	17.7598	4.0268		17.7682	3.72541	17.7613	4.01401		17.7695	3.73184	17.7596	3.98378		17.7698	3.74654	17.7594	3.94281		17.7699	3.75538	17.7594	3.90044		17.7696	3.76861	17.7593	3.86378		17.7697	3.77682	17.7594	3.83045		17.7686	3.78593	17.7607	3.80884		17.7689	3.79166	17.7603	3.79045		17.7717	3.7993	17.7564	3.76961
17.9124	3.72473	17.9031	4.02658		17.9115	3.72583	17.9045	4.01349		17.9128	3.73234	17.9029	3.98302		17.9131	3.74698	17.9026	3.94225		17.9132	3.75588	17.9026	3.89978		17.9129	3.76895	17.9025	3.86319		17.913	3.77731	17.9026	3.8298		17.9119	3.78644	17.9039	3.80835		17.9122	3.7923	17.9035	3.79007		17.915	3.7998	17.8996	3.76922
18.0556	3.72498	18.0463	4.02631		18.0548	3.72617	18.0477	4.01287		18.0561	3.73257	18.0461	3.98241		18.0564	3.74739	18.0458	3.9414		18.0565	3.75635	18.0459	3.89903		18.0562	3.76946	18.0457	3.86256		18.0563	3.77775	18.0458	3.82905		18.0552	3.787	18.0471	3.8078		18.0555	3.79296	18.0467	3.78956		18.0583	3.80046	18.0428	3.76869
18.1989	3.72537	18.1895	4.02607		18.1981	3.72657	18.191	4.01242		18.1994	3.73305	18.1893	3.98169		18.1997	3.74777	18.1891	3.9407		18.1998	3.75684	18.1891	3.89838		18.1995	3.76996	18.1889	3.86181		18.1996	3.77828	18.189	3.82831		18.1985	3.78747	18.1903	3.80724		18.1988	3.79341	18.1899	3.7891		18.2016	3.80099	18.186	3.76822
18.3422	3.72575	18.3327	4.02592		18.3413	3.72684	18.3342	4.01183		18.3427	3.73344	18.3325	3.98104		18.343	3.74823	18.3323	3.93992		18.3431	3.75736	18.3323	3.89766		18.3428	3.77044	18.3322	3.86095		18.3429	3.7786	18.3322	3.82764		18.3418	3.7881	18.3336	3.80673		18.3421	3.79394	18.3332	3.7887		18.3449	3.80167	18.3292	3.76798
18.4855	3.72599	18.4759	4.02569		18.4846	3.72733	18.4774	4.01136		18.486	3.73382	18.4757	3.9804		18.4863	3.74869	18.4755	3.93931		18.4864	3.75781	18.4755	3.89707		18.4861	3.77088	18.4754	3.86026		18.4862	3.7792	18.4755	3.82701		18.4851	3.78865	18.4768	3.80626		18.4854	3.79459	18.4764	3.78817		18.4883	3.80232	18.4724	3.7675
18.6288	3.72637	18.6192	4.02534		18.6279	3.72758	18.6207	4.01087		18.6293	3.73417	18.619	3.97982		18.6296	3.74907	18.6187	3.93852		18.6297	3.75817	18.6187	3.89623		18.6294	3.77138	18.6186	3.85957		18.6295	3.77959	18.6187	3.82613		18.6284	3.78923	18.62	3.80578		18.6287	3.79519	18.6196	3.78778		18.6316	3.80295	18.6156	3.76693
18.7721	3.72672	18.7624	4.02523		18.7712	3.72783	18.7639	4.01039		18.7726	3.73454	18.7622	3.97921		18.7729	3.74946	18.7619	3.9379		18.773	3.75867	18.7619	3.89564		18.7727	3.77193	18.7618	3.85894		18.7728	3.78018	18.7619	3.82563		18.7717	3.79	18.7632	3.80518		18.7719	3.79582	18.7628	3.78739		18.7749	3.8037	18.7587	3.76648
18.9154	3.72701	18.9056	4.02501		18.9145	3.72826	18.9071	4.00978		18.9159	3.73498	18.9054	3.97828		18.9162	3.74982	18.9052	3.93714		18.9163	3.75911	18.9051	3.89504		18.916	3.77246	18.905	3.85818		18.9161	3.78054	18.9051	3.82486		18.915	3.79042	18.9065	3.80469		18.9152	3.79635	18.9061	3.78691		18.9182	3.80427	18.9019	3.76598
19.0587	3.72733	19.0488	4.02481		19.0578	3.72867	19.0504	4.00938		19.0592	3.73527	19.0486	3.97766		19.0595	3.75009	19.0484	3.93652		19.0596	3.75969	19.0484	3.89429		19.0593	3.77306	19.0482	3.85758		19.0594	3.78115	19.0484	3.8243		19.0583	3.79106	19.0497	3.80422		19.0585	3.79696	19.0493	3.78635		19.0615	3.80493	19.0451	3.76555
19.202	3.7277	19.192	4.02452		19.2011	3.72887	19.1936	4.00885		19.2025	3.73576	19.1918	3.977		19.2028	3.75055	19.1916	3.93569		19.2029	3.76015	19.1916	3.89362		19.2026	3.77345	19.1915	3.85689		19.2027	3.78155	19.1916	3.82363		19.2015	3.7916	19.1929	3.8037		19.2018	3.79766	19.1925	3.78595		19.2048	3.8055	19.1883	3.76502
19.3453	3.72801	19.3353	4.02431		19.3444	3.72922	19.3368	4.00817		19.3458	3.73613	19.3351	3.97624		19.3461	3.75099	19.3348	3.93502		19.3462	3.76054	19.3348	3.89287		19.3459	3.77406	19.3347	3.85632		19.346	3.78209	19.3348	3.82313		19.3448	3.79214	19.3361	3.8031		19.3451	3.79828	19.3357	3.7856		19.3482	3.80619	19.3315	3.76454
19.4886	3.72833	19.4785	4.02404		19.4877	3.72961	19.4801	4.00774		19.4891	3.73661	19.4783	3.97561		19.4894	3.75139	19.478	3.9344		19.4895	3.76104	19.478	3.89245		19.4892	3.77446	19.4779	3.8556		19.4893	3.78258	19.478	3.82253		19.4881	3.79261	19.4794	3.8025		19.4884	3.79888	19.479	3.7851		19.4915	3.80687	19.4747	3.76394
19.6319	3.72859	19.6217	4.02381		19.631	3.72996	19.6233	4.00717		19.6324	3.73687	19.6215	3.97498		19.6327	3.75173	19.6213	3.93362		19.6328	3.76166	19.6212	3.89155		19.6325	3.77504	19.6211	3.8549		19.6326	3.78294	19.6212	3.82189		19.6314	3.79329	19.6226	3.80205		19.6317	3.79947	19.6222	3.78467		19.6348	3.80751	19.6179	3.76362
19.7752	3.72894	19.7649	4.02367		19.7742	3.7303	19.7665	4.00674		19.7757	3.73728	19.7647	3.97448		19.776	3.75208	19.7645	3.93289		19.7761	3.76215	19.7645	3.8909		19.7758	3.77554	19.7644	3.85425		19.7759	3.7835	19.7645	3.82122		19.7747	3.79383	19.7658	3.80158		19.775	3.80019	19.7654	3.78426		19.7781	3.80814	19.7611	3.76313
19.9185	3.7291	19.9082	4.0234		19.9175	3.7305	19.9098	4.00613		19.919	3.73767	19.9079	3.97368		19.9193	3.75253	19.9077	3.93233		19.9194	3.7626	19.9077	3.89037		19.9191	3.77604	19.9076	3.85366		19.9192	3.78404	19.9077	3.82056		19.918	3.79447	19.909	3.80083		19.9183	3.80071	19.9086	3.78391		19.9214	3.80884	19.9043	3.76259
20.0618	3.72959	20.0514	4.02336		20.0608	3.731	20.053	4.00561		20.0623	3.73806	20.0512	3.97314		20.0626	3.75283	20.0509	3.93152		20.0627	3.76299	20.0509	3.88957		20.0624	3.77653	20.0508	3.85305		20.0625	3.78447	20.0509	3.8199		20.0613	3.79489	20.0523	3.80051		20.0616	3.80135	20.0518	3.78347		20.0647	3.8094	20.0475	3.76209
20.2051	3.72999	20.1946	4.0231		20.2041	3.73132	20.1963	4.00522		20.2056	3.73848	20.1944	3.97245		20.2059	3.75323	20.1942	3.93089		20.206	3.76342	20.1941	3.88888		20.2057	3.77713	20.194	3.85234		20.2059	3.78511	20.1941	3.81927		20.2046	3.7955	20.1955	3.79994		20.2049	3.80198	20.1951	3.78298		20.2081	3.81013	20.1907	3.7617
20.3484	3.73018	20.3378	4.02302		20.3474	3.73174	20.3395	4.00477		20.3489	3.73876	20.3376	3.9719		20.3492	3.7536	20.3374	3.93015		20.3493	3.76397	20.3373	3.88818		20.349	3.77751	20.3372	3.85178		20.3492	3.78547	20.3374	3.81849		20.3479	3.79615	20.3387	3.7994		20.3482	3.80255	20.3383	3.78252		20.3514	3.81081	20.3339	3.76121
20.4917	3.7304	20.481	4.02271		20.4907	3.73198	20.4827	4.00425		20.4922	3.73916	20.4808	3.97128		20.4925	3.75407	20.4806	3.92946		20.4926	3.76452	20.4805	3.88754		20.4923	3.778	20.4805	3.85103		20.4925	3.78617	20.4806	3.818		20.4912	3.79674	20.4819	3.79893		20.4915	3.80307	20.4815	3.78206		20.4947	3.81144	20.4771	3.7608
20.635	3.73079	20.6243	4.02247		20.634	3.73229	20.626	4.00378		20.6355	3.7396	20.6241	3.97055		20.6358	3.75436	20.6238	3.92882		20.6359	3.76497	20.6238	3.8868		20.6356	3.77853	20.6237	3.85051		20.6358	3.78667	20.6238	3.81723		20.6345	3.7973	20.6252	3.79837		20.6348	3.80376	20.6247	3.78158		20.638	3.81206	20.6203	3.76036
20.7783	3.73118	20.7675	4.02236		20.7773	3.73264	20.7692	4.00335		20.7788	3.74003	20.7673	3.97017		20.7791	3.75476	20.767	3.92813		20.7792	3.76545	20.767	3.8862		20.7789	3.77893	20.7669	3.84988		20.7791	3.78722	20.767	3.81678		20.7778	3.79786	20.7684	3.79791		20.7781	3.80439	20.768	3.78115		20.7813	3.81278	20.7635	3.75988
20.9216	3.73142	20.9107	4.02202		20.9206	3.733	20.9124	4.00274		20.9221	3.74048	20.9105	3.96943		20.9224	3.75524	20.9103	3.92754		20.9225	3.76599	20.9102	3.88546		20.9222	3.77956	20.9101	3.84918		20.9224	3.78764	20.9103	3.81621		20.921	3.79845	20.9116	3.79738		20.9214	3.80489	20.9112	3.78077		20.9246	3.81334	20.9067	3.75944
21.0649	3.73173	21.0539	4.02193		21.0639	3.73342	21.0557	4.00233		21.0654	3.74077	21.0537	3.96877		21.0657	3.75562	21.0535	3.92672		21.0658	3.76645	21.0534	3.88471		21.0655	3.78014	21.0533	3.84854		21.0657	3.78806	21.0535	3.81557		21.0643	3.79907	21.0548	3.79679		21.0647	3.80547	21.0544	3.78023		21.0679	3.81405	21.0499	3.75898
21.2082	3.73209	21.1972	4.02178		21.2071	3.73375	21.1989	4.00198		21.2087	3.74103	21.1969	3.96811		21.209	3.75589	21.1967	3.92621		21.2091	3.76683	21.1966	3.88406		21.2088	3.78059	21.1965	3.84788		21.209	3.78862	21.1967	3.81501		21.2076	3.79958	21.1981	3.79622		21.208	3.80608	21.1976	3.77987		21.2112	3.81453	21.193	3.7586
21.3515	3.73238	21.3404	4.02149		21.3504	3.73415	21.3421	4.00141		21.352	3.74154	21.3402	3.9676		21.3523	3.7562	21.3399	3.9256		21.3524	3.76739	21.3398	3.88341		21.3521	3.78121	21.3398	3.8471		21.3523	3.78912	21.3399	3.81445		21.3509	3.80021	21.3413	3.79565		21.3512	3.80665	21.3408	3.77945		21.3546	3.81531	21.3362	3.75812
21.4948	3.73276	21.4836	4.02134		21.4937	3.73449	21.4854	4.00086		21.4953	3.74192	21.4834	3.96701		21.4956	3.75676	21.4831	3.92493		21.4957	3.7679	21.4831	3.8827		21.4954	3.78164	21.483	3.84664		21.4956	3.78972	21.4831	3.81396		21.4942	3.80083	21.4845	3.79509		21.4945	3.80725	21.4841	3.7791		21.4979	3.81588	21.4794	3.75762
21.638	3.73309	21.6268	4.02103		21.637	3.73484	21.6286	4.0005		21.6386	3.74225	21.6266	3.96639		21.6389	3.75699	21.6264	3.92428		21.639	3.76829	21.6263	3.88203		21.6387	3.78223	21.6262	3.84593		21.6389	3.79022	21.6264	3.8134		21.6375	3.80139	21.6277	3.79436		21.6378	3.8079	21.6273	3.77865		21.6412	3.81651	21.6226	3.75719
21.7813	3.73336	21.7701	4.02092		21.7803	3.7352	21.7718	4.0001		21.7819	3.74271	21.7698	3.96579		21.7822	3.75747	21.7696	3.92358		21.7823	3.76878	21.7695	3.88152		21.782	3.78267	21.7694	3.84539		21.7822	3.79082	21.7696	3.81291		21.7808	3.80193	21.771	3.79389		21.7811	3.80844	21.7705	3.77817		21.7845	3.81705	21.7658	3.75671
21.9246	3.73369	21.9133	4.0206		21.9236	3.73555	21.9151	3.99957		21.9252	3.74306	21.913	3.96516		21.9255	3.75781	21.9128	3.92287		21.9256	3.76925	21.9127	3.88078		21.9253	3.78322	21.9127	3.84472		21.9255	3.7914	21.9128	3.81247		21.9241	3.80261	21.9142	3.79333		21.9244	3.80916	21.9138	3.77764		21.9278	3.81777	21.909	3.75616
22.0679	3.73395	22.0565	4.02054		22.0669	3.73595	22.0583	3.99917		22.0685	3.74339	22.0563	3.96467		22.0688	3.75818	22.056	3.92243		22.0689	3.76971	22.0559	3.88023		22.0686	3.7837	22.0559	3.84404		22.0688	3.79202	22.056	3.81193		22.0674	3.80327	22.0574	3.79287		22.0677	3.80973	22.057	3.77721		22.0712	3.81824	22.0522	3.75577
22.2112	3.7342	22.1997	4.02028		22.2102	3.73637	22.2015	3.99851		22.2118	3.74379	22.1995	3.96402		22.2121	3.75856	22.1992	3.92175		22.2122	3.7702	22.1991	3.87957		22.2119	3.78418	22.1991	3.84345		22.2121	3.79256	22.1992	3.81143		22.2107	3.80394	22.2006	3.79238		22.211	3.81035	22.2002	3.77673		22.2145	3.81885	22.1954	3.75549
22.3545	3.73446	22.3429	4.02009		22.3535	3.73662	22.3448	3.99823		22.3551	3.74412	22.3427	3.96346		22.3554	3.7589	22.3425	3.92108		22.3555	3.77067	22.3424	3.87907		22.3552	3.78467	22.3423	3.84277		22.3554	3.79315	22.3425	3.811		22.354	3.80455	22.3439	3.79191		22.3543	3.81091	22.3434	3.77625		22.3578	3.8196	22.3386	3.75487
22.4978	3.73489	22.4862	4.01997		22.4968	3.73701	22.488	3.9978		22.4984	3.74454	22.4859	3.96299		22.4988	3.7593	22.4857	3.92037		22.4988	3.77107	22.4856	3.87826		22.4985	3.78519	22.4855	3.84198		22.4987	3.79376	22.4857	3.81051		22.4973	3.805	22.4871	3.79133		22.4976	3.8115	22.4866	3.77582		22.5011	3.82031	22.4818	3.7545
22.6411	3.73514	22.6294	4.01972		22.64	3.73728	22.6312	3.99725		22.6417	3.74495	22.6292	3.96228		22.6421	3.75977	22.6289	3.91978		22.6422	3.7715	22.6288	3.87778		22.6418	3.78565	22.6288	3.84139		22.642	3.79432	22.6289	3.80996		22.6405	3.80565	22.6303	3.7908		22.6409	3.81206	22.6299	3.77538		22.6444	3.82092	22.625	3.75393
22.7844	3.73546	22.7726	4.01951		22.7833	3.73766	22.7745	3.99693		22.785	3.74536	22.7724	3.96166		22.7854	3.76012	22.7721	3.91913		22.7855	3.77195	22.772	3.87708		22.7851	3.7862	22.772	3.84072		22.7853	3.79487	22.7721	3.80968		22.7838	3.80632	22.7736	3.79035		22.7842	3.81279	22.7731	3.77487		22.7878	3.82163	22.7682	3.75347
22.9277	3.73578	22.9158	4.01938		22.9266	3.73802	22.9177	3.99642		22.9283	3.7457	22.9156	3.96105		22.9287	3.76052	22.9154	3.91859		22.9288	3.77238	22.9152	3.87655		22.9284	3.78666	22.9152	3.84014		22.9286	3.79544	22.9153	3.80905		22.9271	3.80689	22.9168	3.78987		22.9275	3.81342	22.9163	3.77434		22.9311	3.82217	22.9114	3.75296
23.071	3.73593	23.059	4.0191		23.0699	3.7384	23.0609	3.99589		23.0716	3.74614	23.0588	3.96059		23.072	3.76089	23.0586	3.91795		23.0721	3.77284	23.0585	3.87594		23.0717	3.78701	23.0584	3.83948		23.0719	3.79609	23.0586	3.80867		23.0704	3.80755	23.06	3.78924		23.0708	3.81406	23.0595	3.77395		23.0744	3.82277	23.0546	3.75256
23.2143	3.73628	23.2023	4.01892		23.2132	3.73877	23.2042	3.99555		23.2149	3.74665	23.202	3.95996		23.2153	3.76117	23.2018	3.91729		23.2154	3.77335	23.2017	3.87522		23.215	3.78759	23.2016	3.83873		23.2152	3.79652	23.2018	3.80826		23.2137	3.80815	23.2032	3.78882		23.2141	3.81478	23.2028	3.77356		23.2177	3.8234	23.1978	3.75207
23.3576	3.73656	23.3455	4.01873		23.3565	3.73916	23.3474	3.99508		23.3582	3.74694	23.3453	3.95936		23.3586	3.76162	23.345	3.91676		23.3587	3.77376	23.3449	3.87461		23.3583	3.78802	23.3449	3.83818		23.3585	3.79717	23.345	3.80781		23.357	3.80886	23.3465	3.78839		23.3574	3.81533	23.346	3.77313		23.361	3.82418	23.341	3.75158
23.5009	3.73679	23.4887	4.01854		23.4998	3.73953	23.4906	3.99459		23.5015	3.7474	23.4885	3.95885		23.5019	3.76209	23.4882	3.91621		23.502	3.77428	23.4881	3.87409		23.5016	3.78853	23.4881	3.83755		23.5018	3.79776	23.4882	3.80735		23.5003	3.80948	23.4897	3.78782		23.5007	3.81594	23.4892	3.77277		23.5044	3.82478	23.4842	3.75111
23.6442	3.73713	23.6319	4.01844		23.6431	3.73976	23.6339	3.99411		23.6448	3.74774	23.6317	3.95826		23.6452	3.76237	23.6315	3.91554		23.6453	3.77474	23.6313	3.87352		23.6449	3.78902	23.6313	3.83692		23.6451	3.79822	23.6314	3.8069		23.6436	3.80997	23.6329	3.78733		23.644	3.81656	23.6324	3.77227		23.6477	3.82536	23.6274	3.75048
23.7875	3.73743	23.7752	4.01813		23.7864	3.74028	23.7771	3.99366		23.7881	3.74812	23.7749	3.95763		23.7885	3.76278	23.7747	3.91486		23.7886	3.7753	23.7745	3.87281		23.7882	3.78943	23.7745	3.83644		23.7885	3.79878	23.7747	3.80645		23.7869	3.81062	23.7761	3.78685		23.7873	3.81719	23.7756	3.77188		23.791	3.82605	23.7706	3.75005
23.9308	3.73772	23.9184	4.01789		23.9297	3.74055	23.9203	3.99313		23.9314	3.74864	23.9182	3.95711		23.9318	3.7632	23.9179	3.91424		23.9319	3.7757	23.9178	3.87217		23.9315	3.79	23.9177	3.83579		23.9318	3.79939	23.9179	3.80598		23.9302	3.81125	23.9194	3.78631		23.9305	3.81786	23.9189	3.77138		23.9343	3.8267	23.9138	3.74967
24.0741	3.73792	24.0616	4.01781		24.0729	3.74104	24.0636	3.99284		24.0747	3.74895	24.0614	3.95653		24.0751	3.76359	24.0611	3.91372		24.0752	3.77616	24.061	3.87162		24.0748	3.7904	24.061	3.83529		24.0751	3.79985	24.0611	3.80553		24.0735	3.81176	24.0626	3.78589		24.0738	3.81847	24.0621	3.77098		24.0776	3.82743	24.057	3.74917
24.2174	3.73815	24.2048	4.01757		24.2162	3.74119	24.2068	3.99243		24.218	3.74927	24.2046	3.95593		24.2184	3.76395	24.2043	3.91309		24.2185	3.77668	24.2042	3.87107		24.2181	3.79089	24.2042	3.83456		24.2184	3.80049	24.2043	3.80511		24.2168	3.81232	24.2058	3.78539		24.2171	3.81912	24.2053	3.77057		24.221	3.82804	24.2002	3.74875
24.3607	3.73847	24.348	4.01728		24.3595	3.74168	24.35	3.99192		24.3613	3.74965	24.3478	3.95526		24.3617	3.7643	24.3476	3.9125		24.3618	3.77717	24.3474	3.87042		24.3614	3.79148	24.3474	3.83402		24.3617	3.8011	24.3475	3.80468		24.36	3.81303	24.349	3.78491		24.3604	3.81987	24.3485	3.77013		24.3643	3.82877	24.3434	3.74835
24.504	3.73884	24.4913	4.01719		24.5028	3.74206	24.4933	3.99149		24.5046	3.75013	24.491	3.95467		24.505	3.76474	24.4908	3.91192		24.5051	3.77763	24.4906	3.86983		24.5047	3.79181	24.4906	3.83345		24.505	3.8017	24.4908	3.80432		24.5033	3.81366	24.4923	3.78457		24.5037	3.82052	24.4917	3.76976		24.5076	3.82931	24.4866	3.7479
24.6473	3.73896	24.6345	4.01687		24.6461	3.74229	24.6365	3.99105		24.6479	3.75045	24.6343	3.95418		24.6483	3.76507	24.634	3.91129		24.6484	3.77813	24.6338	3.86915		24.648	3.79234	24.6338	3.83288		24.6483	3.80219	24.634	3.80393		24.6466	3.81414	24.6355	3.78407		24.647	3.82109	24.635	3.76922		24.6509	3.83004	24.6298	3.74763
24.7906	3.73922	24.7777	4.01674		24.7894	3.74276	24.7797	3.99065		24.7912	3.7509	24.7775	3.95372		24.7916	3.76554	24.7772	3.91073		24.7917	3.77862	24.7771	3.86865		24.7913	3.7928	24.7771	3.83232		24.7916	3.80276	24.7772	3.80361		24.7899	3.81481	24.7787	3.78362		24.7903	3.82176	24.7782	3.76875		24.7943	3.83076	24.773	3.74714
24.9338	3.73964	24.9209	4.0165		24.9327	3.74314	24.923	3.99014		24.9345	3.75121	24.9207	3.95312		24.9349	3.76597	24.9204	3.91018		24.935	3.77902	24.9203	3.86805		24.9346	3.79322	24.9203	3.83176		24.9349	3.80329	24.9204	3.80316		24.9332	3.81535	24.922	3.78307		24.9336	3.82232	24.9214	3.76818		24.9376	3.83146	24.9162	3.74672
25.0771	3.73985	25.0642	4.01623		25.076	3.74338	25.0662	3.98973		25.0778	3.75168	25.0639	3.95256		25.0782	3.76632	25.0637	3.90972		25.0783	3.77948	25.0635	3.86748		25.0779	3.79382	25.0635	3.8311		25.0782	3.80371	25.0636	3.80275		25.0765	3.81596	25.0652	3.78266		25.0769	3.82292	25.0646	3.76789		25.0809	3.8321	25.0594	3.74643
25.2204	3.74011	25.2074	4.01598		25.2193	3.7439	25.2094	3.98917		25.2211	3.75204	25.2071	3.95209		25.2215	3.76667	25.2069	3.909		25.2216	3.77995	25.2067	3.86703		25.2212	3.79433	25.2067	3.83057		25.2215	3.80434	25.2068	3.80238		25.2198	3.81664	25.2084	3.78223		25.2202	3.82356	25.2079	3.76734		25.2242	3.83273	25.2026	3.74598
25.3637	3.74033	25.3506	4.01583		25.3625	3.74411	25.3527	3.98877		25.3644	3.75241	25.3504	3.95146		25.3648	3.76701	25.3501	3.90851		25.3649	3.78047	25.3499	3.86638		25.3645	3.7948	25.3499	3.82991		25.3648	3.80496	25.3501	3.80192		25.3631	3.81719	25.3516	3.78167		25.3635	3.8242	25.3511	3.76698		25.3675	3.83336	25.3458	3.74571
25.507	3.74057	25.4938	4.0156		25.5058	3.74461	25.4959	3.98841		25.5077	3.7528	25.4936	3.9509		25.5081	3.76749	25.4933	3.90803		25.5082	3.78094	25.4931	3.86574		25.5079	3.79523	25.4931	3.82947		25.5081	3.80538	25.4933	3.80161		25.5064	3.81785	25.4949	3.78128		25.5068	3.82474	25.4943	3.76645		25.5109	3.83405	25.489	3.7453
25.6503	3.74087	25.637	4.01523		25.6491	3.74493	25.6391	3.98786		25.651	3.75324	25.6368	3.95034		25.6514	3.76794	25.6365	3.90741		25.6515	3.78143	25.6364	3.86529		25.6511	3.79583	25.6364	3.8289		25.6514	3.80587	25.6365	3.80107		25.6497	3.81853	25.6381	3.78077		25.6501	3.82533	25.6375	3.76599		25.6542	3.83482	25.6322	3.74479
25.7936	3.74123	25.7802	4.01506		25.7924	3.74533	25.7824	3.98737		25.7943	3.75356	25.78	3.94979		25.7947	3.76825	25.7798	3.90692		25.7948	3.78182	25.7796	3.86468		25.7944	3.79619	25.7796	3.82842		25.7947	3.80651	25.7797	3.80083		25.793	3.81905	25.7813	3.78036		25.7933	3.82602	25.7807	3.76573		25.7975	3.83555	25.7754	3.74454
25.9369	3.7414	25.9235	4.01485		25.9357	3.74571	25.9256	3.98697		25.9376	3.75394	25.9233	3.94918		25.938	3.76865	25.923	3.90633		25.9381	3.78225	25.9228	3.86403		25.9377	3.79678	25.9228	3.82779		25.938	3.80702	25.9229	3.80042		25.9363	3.81965	25.9245	3.77993		25.9366	3.82676	25.924	3.76531		25.9408	3.83612	25.9186	3.74422
26.0802	3.74161	26.0667	4.01464		26.079	3.74595	26.0688	3.98645		26.0809	3.75434	26.0665	3.94878		26.0813	3.76908	26.0662	3.90576		26.0814	3.78279	26.066	3.86342		26.0811	3.79726	26.066	3.82734		26.0813	3.80765	26.0662	3.80005		26.0795	3.82031	26.0678	3.77938		26.0799	3.82739	26.0672	3.76474		26.0842	3.83691	26.0618	3.74386
26.2235	3.74203	26.2099	4.01436		26.2223	3.74634	26.2121	3.986		26.2242	3.75477	26.2097	3.94808		26.2246	3.76951	26.2094	3.90525		26.2247	3.78322	26.2093	3.86296		26.2244	3.79769	26.2093	3.82683		26.2246	3.80836	26.2094	3.79963		26.2228	3.82093	26.211	3.77887		26.2232	3.828	26.2104	3.76435		26.2275	3.83754	26.205	3.74352
26.3668	3.74223	26.3531	4.01412		26.3656	3.74673	26.3553	3.98564		26.3675	3.75512	26.3529	3.94757		26.3679	3.7699	26.3527	3.90471		26.368	3.78369	26.3525	3.86232		26.3677	3.7982	26.3525	3.8263		26.3679	3.80898	26.3526	3.79919		26.3661	3.82159	26.3542	3.7784		26.3665	3.82859	26.3536	3.76381		26.3708	3.83822	26.3482	3.74312
26.5101	3.74252	26.4963	4.01382		26.5089	3.7471	26.4985	3.98512		26.5108	3.75547	26.4962	3.94706		26.5112	3.77039	26.4959	3.90412		26.5113	3.78411	26.4957	3.86189		26.511	3.79868	26.4957	3.82567		26.5112	3.80951	26.4958	3.7988		26.5094	3.82226	26.4975	3.77785		26.5098	3.82921	26.4968	3.76344		26.5141	3.839	26.4914	3.74285
26.6534	3.74281	26.6396	4.01373		26.6522	3.74747	26.6417	3.98474		26.6541	3.75595	26.6394	3.94668		26.6545	3.77077	26.6391	3.90361		26.6546	3.78455	26.6389	3.86131		26.6543	3.79911	26.6389	3.8252		26.6545	3.81016	26.639	3.79845		26.6527	3.82278	26.6407	3.7773		26.6531	3.82986	26.6401	3.76293		26.6574	3.83967	26.6346	3.74255
26.7967	3.74301	26.7828	4.01331		26.7954	3.74772	26.785	3.98418		26.7974	3.75617	26.7826	3.94608		26.7978	3.77114	26.7823	3.90299		26.7979	3.78501	26.7821	3.86071		26.7976	3.79967	26.7821	3.82468		26.7978	3.81074	26.7823	3.79792		26.796	3.82337	26.7839	3.7768		26.7964	3.83054	26.7833	3.76256		26.8008	3.84035	26.7778	3.74212
26.94	3.74337	26.926	4.01311		26.9387	3.74813	26.9282	3.98368		26.9407	3.75671	26.9258	3.94557		26.9411	3.77168	26.9255	3.90261		26.9412	3.78565	26.9254	3.8601		26.9409	3.80011	26.9254	3.8241		26.9411	3.81138	26.9255	3.79758		26.9393	3.82397	26.9272	3.77629		26.9397	3.83109	26.9265	3.76211		26.9441	3.8412	26.9209	3.7419
27.0833	3.74357	27.0692	4.01287		27.082	3.7485	27.0714	3.98326		27.084	3.75695	27.0691	3.94498		27.0844	3.77204	27.0688	3.90202		27.0845	3.786	27.0686	3.85963		27.0842	3.80053	27.0686	3.82356		27.0845	3.81197	27.0687	3.79723		27.0826	3.8246	27.0704	3.7757		27.083	3.83177	27.0697	3.76171		27.0874	3.84196	27.0641	3.74155
27.2266	3.74395	27.2125	4.01254		27.2253	3.74885	27.2147	3.98278		27.2273	3.75734	27.2123	3.94458		27.2277	3.77244	27.212	3.90146		27.2278	3.78663	27.2118	3.85913		27.2275	3.8011	27.2118	3.82299		27.2278	3.81253	27.2119	3.79687		27.2259	3.82513	27.2136	3.77519		27.2263	3.83244	27.213	3.76124		27.2307	3.84267	27.2073	3.74128
27.3699	3.74419	27.3557	4.01244		27.3686	3.74905	27.3579	3.98228		27.3705	3.75784	27.3555	3.94408		27.371	3.77283	27.3552	3.9009		27.3711	3.78701	27.355	3.8585		27.3708	3.80162	27.355	3.82258		27.3711	3.81312	27.3551	3.79653		27.3692	3.82575	27.3568	3.77472		27.3696	3.83307	27.3562	3.7609		27.374	3.84325	27.3505	3.74099
27.5132	3.74432	27.4989	4.01206		27.5119	3.74945	27.5011	3.9818		27.5138	3.75814	27.4987	3.94351		27.5143	3.77342	27.4984	3.90058		27.5144	3.78756	27.4982	3.85782		27.5141	3.80213	27.4982	3.82203		27.5144	3.81363	27.4983	3.79619		27.5125	3.82632	27.5001	3.77416		27.5129	3.83362	27.4994	3.76048		27.5174	3.84395	27.4937	3.74071
27.6565	3.74459	27.6421	4.01174		27.6552	3.7499	27.6444	3.98131		27.6571	3.75852	27.642	3.94305		27.6576	3.77378	27.6416	3.90002		27.6577	3.78801	27.6414	3.85731		27.6574	3.8026	27.6415	3.82156		27.6577	3.81417	27.6416	3.79573		27.6558	3.82686	27.6433	3.77371		27.6562	3.83438	27.6426	3.76001		27.6607	3.84465	27.6369	3.74042
27.7998	3.74492	27.7854	4.01153		27.7985	3.75012	27.7876	3.98068		27.8005	3.75887	27.7852	3.94259		27.8009	3.77417	27.7849	3.8995		27.801	3.78854	27.7847	3.85665		27.8007	3.80309	27.7847	3.82103		27.801	3.81469	27.7848	3.79535		27.799	3.8275	27.7865	3.77313		27.7994	3.83502	27.7858	3.75965		27.804	3.84538	27.7801	3.7401
27.9431	3.74516	27.9286	4.0112		27.9418	3.75031	27.9308	3.98027		27.9437	3.75926	27.9284	3.94201		27.9442	3.77471	27.9281	3.89901		27.9443	3.78899	27.9279	3.85619		27.944	3.80354	27.9279	3.82048		27.9443	3.81525	27.928	3.79501		27.9423	3.82806	27.9297	3.77262		27.9427	3.83565	27.9291	3.75922		27.9473	3.84604	27.9233	3.73978
28.0864	3.74543	28.0718	4.01089		28.085	3.75084	28.0741	3.97983		28.087	3.75975	28.0716	3.94154		28.0875	3.77514	28.0713	3.89851		28.0876	3.78948	28.0711	3.8555		28.0873	3.80401	28.0711	3.81993		28.0876	3.81582	28.0712	3.79454		28.0856	3.82857	28.073	3.77228		28.086	3.83622	28.0723	3.75885		28.0906	3.84669	28.0665	3.73954
28.2297	3.74563	28.215	4.01069		28.2283	3.75118	28.2173	3.9793		28.2303	3.76001	28.2148	3.94105		28.2308	3.77559	28.2145	3.89794		28.2309	3.79002	28.2143	3.85493		28.2306	3.80456	28.2143	3.81946		28.2309	3.81649	28.2144	3.79417		28.2289	3.82916	28.2162	3.77174		28.2293	3.83686	28.2155	3.75852		28.234	3.84732	28.2097	3.73919
28.373	3.74599	28.3582	4.01042		28.3716	3.75157	28.3605	3.9789		28.3736	3.76041	28.358	3.94052		28.3741	3.77598	28.3577	3.89753		28.3742	3.7904	28.3575	3.85436		28.3739	3.80511	28.3576	3.81884		28.3742	3.817	28.3577	3.79375		28.3722	3.82979	28.3594	3.7712		28.3726	3.83756	28.3587	3.75816		28.3773	3.84792	28.3529	3.73895
28.5163	3.7462	28.5014	4.01007		28.5149	3.75182	28.5038	3.97846		28.5169	3.76081	28.5013	3.94008		28.5174	3.77648	28.5009	3.8969		28.5175	3.79088	28.5008	3.85393		28.5172	3.80551	28.5008	3.81838		28.5175	3.81764	28.5009	3.79342		28.5155	3.83042	28.5027	3.77063		28.5159	3.83827	28.502	3.75761		28.5206	3.84866	28.4961	3.73865
28.6596	3.74655	28.6447	4.00979		28.6582	3.75211	28.647	3.97794		28.6602	3.76115	28.6445	3.93962		28.6607	3.77693	28.6442	3.89644		28.6608	3.79132	28.644	3.85337		28.6605	3.80602	28.644	3.81786		28.6608	3.81817	28.6441	3.79284		28.6588	3.83094	28.6459	3.77013		28.6592	3.83891	28.6452	3.75735		28.6639	3.84936	28.6393	3.73834
28.8029	3.74673	28.7879	4.00959		28.8015	3.75249	28.7902	3.9775		28.8035	3.76154	28.7877	3.93913		28.804	3.77737	28.7874	3.89591		28.8041	3.792	28.7872	3.85283		28.8038	3.80653	28.7872	3.81747		28.8041	3.81867	28.7873	3.79243		28.8021	3.83158	28.7891	3.76959		28.8025	3.83957	28.7884	3.7569		28.8072	3.84991	28.7825	3.73801
28.9462	3.74702	28.9311	4.00915		28.9448	3.7529	28.9335	3.9769		28.9468	3.7619	28.9309	3.93848		28.9473	3.7778	28.9306	3.89548		28.9474	3.79232	28.9304	3.85225		28.9471	3.80701	28.9305	3.81701		28.9474	3.81937	28.9305	3.7921		28.9454	3.83205	28.9323	3.76919		28.9458	3.84028	28.9316	3.75655		28.9505	3.85051	28.9257	3.73772
29.0895	3.74736	29.0743	4.00886		29.0881	3.75321	29.0767	3.97645		29.0901	3.76228	29.0741	3.93802		29.0906	3.77824	29.0738	3.89495		29.0907	3.79282	29.0736	3.85178		29.0904	3.80757	29.0737	3.81646		29.0907	3.81988	29.0738	3.79154		29.0887	3.83273	29.0756	3.76874		29.0891	3.84082	29.0748	3.75615		29.0939	3.8511	29.0689	3.73744
29.2328	3.74764	29.2175	4.00853		29.2314	3.75347	29.2199	3.976		29.2334	3.76261	29.2174	3.93756		29.234	3.7787	29.217	3.8944		29.234	3.79338	29.2169	3.85118		29.2337	3.80803	29.2169	3.81605		29.234	3.8205	29.217	3.79114		29.232	3.83314	29.2188	3.76839		29.2324	3.84154	29.2181	3.75581		29.2372	3.85183	29.2121	3.73707
29.3761	3.7478	29.3608	4.00827		29.3746	3.75384	29.3632	3.97538		29.3767	3.76301	29.3606	3.9372		29.3773	3.77904	29.3603	3.89397		29.3773	3.7938	29.3601	3.85072		29.377	3.80849	29.3601	3.81551		29.3773	3.82098	29.3602	3.79071		29.3752	3.83387	29.362	3.76788		29.3757	3.84214	29.3613	3.75546		29.3805	3.85239	29.3552	3.73681
29.5193	3.74815	29.504	4.0079		29.5179	3.75415	29.5064	3.9749		29.52	3.76343	29.5038	3.93656		29.5206	3.7795	29.5035	3.8934		29.5206	3.79422	29.5033	3.85		29.5203	3.80908	29.5033	3.81505		29.5206	3.82152	29.5034	3.79029		29.5185	3.83434	29.5053	3.7674		29.519	3.84292	29.5045	3.75494		29.5238	3.8531	29.4984	3.7366
29.6626	3.74839	29.6472	4.00759		29.6612	3.75446	29.6496	3.97453		29.6633	3.7638	29.647	3.93608		29.6639	3.77996	29.6467	3.89296		29.6639	3.79481	29.6465	3.84941		29.6636	3.80956	29.6466	3.81463		29.6639	3.82227	29.6466	3.78981		29.6618	3.83492	29.6485	3.76692		29.6623	3.84348	29.6477	3.75453		29.6671	3.85374	29.6416	3.73619
29.8059	3.74865	29.7904	4.00728		29.8045	3.75488	29.7929	3.97391		29.8066	3.76416	29.7903	3.93558		29.8072	3.78029	29.7899	3.89247		29.8072	3.79527	29.7897	3.84901		29.8069	3.81003	29.7898	3.81417		29.8072	3.82279	29.7898	3.78941		29.8051	3.83555	29.7917	3.76648		29.8056	3.84421	29.7909	3.75408		29.8105	3.85439	29.7848	3.73602
29.9492	3.7489	29.9337	4.00708		29.9478	3.75516	29.9361	3.97366		29.9499	3.76452	29.9335	3.93508		29.9505	3.78088	29.9331	3.89186		29.9505	3.79583	29.9329	3.84839		29.9502	3.81065	29.933	3.81371		29.9505	3.82343	29.9331	3.7889		29.9484	3.83609	29.935	3.76607		29.9488	3.84477	29.9342	3.75364		29.9538	3.85504	29.928	3.73572
30.0925	3.74931	30.0769	4.0067		30.0911	3.75558	30.0793	3.97312		30.0932	3.76489	30.0767	3.93473		30.0938	3.78112	30.0763	3.89141		30.0938	3.7963	30.0762	3.84803		30.0935	3.81118	30.0762	3.81321		30.0938	3.82394	30.0763	3.78843		30.0917	3.83668	30.0782	3.76563		30.0921	3.84534	30.0774	3.75321		30.0971	3.85566	30.0712	3.7355
30.2358	3.74947	30.2201	4.00638		30.2344	3.75592	30.2225	3.97253		30.2365	3.76527	30.2199	3.93415		30.2371	3.7816	30.2196	3.89093		30.2371	3.79678	30.2194	3.84735		30.2368	3.81173	30.2194	3.81274		30.2371	3.82463	30.2195	3.788		30.235	3.83727	30.2214	3.76502		30.2354	3.84601	30.2206	3.75292		30.2404	3.85629	30.2144	3.73517
30.3791	3.74978	30.3633	4.00598		30.3777	3.75619	30.3658	3.97211		30.3798	3.76562	30.3631	3.93367		30.3804	3.78209	30.3628	3.8904		30.3804	3.79725	30.3626	3.84679		30.3801	3.8122	30.3626	3.81222		30.3804	3.82524	30.3627	3.78766		30.3783	3.83779	30.3647	3.76452		30.3787	3.84674	30.3638	3.75245		30.3837	3.85709	30.3576	3.73475
30.5224	3.75012	30.5065	4.00568		30.5209	3.75662	30.509	3.97161		30.5231	3.76599	30.5064	3.9332		30.5237	3.78252	30.506	3.8899		30.5237	3.79781	30.5058	3.84635		30.5234	3.81273	30.5059	3.81177		30.5237	3.82578	30.5059	3.78722		30.5216	3.83839	30.5079	3.76406		30.522	3.84735	30.507	3.75202		30.527	3.85771	30.5008	3.73454
30.6657	3.75036	30.6498	4.00538		30.6642	3.75694	30.6522	3.97111		30.6664	3.7664	30.6496	3.93282		30.667	3.78289	30.6492	3.88934		30.667	3.79826	30.649	3.84578		30.6667	3.81321	30.6491	3.81135		30.667	3.82644	30.6491	3.7867		30.6649	3.83899	30.6511	3.76352		30.6653	3.84792	30.6503	3.75163		30.6704	3.85841	30.644	3.73422
30.809	3.75062	30.793	4.00505		30.8075	3.7572	30.7955	3.97057		30.8097	3.76674	30.7928	3.9322		30.8103	3.78344	30.7924	3.8888		30.8103	3.79877	30.7922	3.84531		30.81	3.81376	30.7923	3.81086		30.8103	3.82719	30.7924	3.78626		30.8081	3.83953	30.7944	3.76303		30.8086	3.84849	30.7935	3.75121		30.8137	3.85908	30.7872	3.73395
30.9523	3.75084	30.9362	4.00485		30.9508	3.75762	30.9387	3.97021		30.953	3.76707	30.936	3.93179		30.9536	3.78394	30.9356	3.88824		30.9536	3.79921	30.9355	3.84469		30.9533	3.81425	30.9355	3.81043		30.9536	3.82763	30.9356	3.78591		30.9514	3.84	30.9376	3.76248		30.9519	3.84924	30.9367	3.75081		30.957	3.8599	30.9304	3.7336
31.0956	3.75114	31.0794	4.00441		31.0941	3.75798	31.0819	3.96974		31.0963	3.76754	31.0792	3.93131		31.0969	3.7843	31.0788	3.88776		31.0969	3.79967	31.0787	3.8441		31.0966	3.81482	31.0787	3.80989		31.0969	3.82827	31.0788	3.78532		31.0947	3.84069	31.0808	3.762		31.0952	3.84976	31.0799	3.75039		31.1003	3.86036	31.0736	3.73337
31.2389	3.75159	31.2226	4.00407		31.2374	3.75834	31.2252	3.96908		31.2396	3.76795	31.2225	3.9308		31.2402	3.78481	31.2221	3.88725		31.2402	3.80019	31.2219	3.84371		31.2399	3.81526	31.222	3.80951		31.2402	3.82883	31.222	3.78482		31.238	3.84122	31.224	3.76167		31.2385	3.85044	31.2231	3.74997		31.2436	3.86115	31.2168	3.73302
31.3822	3.75181	31.3659	4.0038		31.3807	3.75873	31.3684	3.96876		31.3829	3.76821	31.3657	3.93037		31.3835	3.78522	31.3653	3.88662		31.3835	3.80071	31.3651	3.84314		31.3832	3.81587	31.3652	3.80894		31.3835	3.82947	31.3652	3.7843		31.3813	3.84184	31.3673	3.76112		31.3818	3.8511	31.3664	3.74965		31.387	3.86176	31.36	3.73275
31.5255	3.75207	31.5091	4.00347		31.524	3.7589	31.5116	3.96836		31.5262	3.7686	31.5089	3.92981		31.5268	3.78566	31.5085	3.88613		31.5268	3.80117	31.5084	3.84257		31.5265	3.81646	31.5084	3.80856		31.5268	3.83012	31.5085	3.78395		31.5246	3.84243	31.5105	3.76061		31.5251	3.85178	31.5096	3.74914		31.5303	3.86241	31.5032	3.73239
31.6688	3.75232	31.6523	4.00332		31.6673	3.75932	31.6549	3.96776		31.6695	3.76904	31.6521	3.92936		31.6701	3.78624	31.6517	3.88546		31.6701	3.80176	31.6516	3.84215		31.6698	3.8169	31.6516	3.80801		31.6701	3.83076	31.6517	3.78341		31.6679	3.84296	31.6537	3.76021		31.6684	3.85233	31.6528	3.74869		31.6736	3.86309	31.6464	3.73223
31.8121	3.75276	31.7955	4.00295		31.8106	3.75961	31.7981	3.96739		31.8128	3.76935	31.7953	3.92886		31.8134	3.78674	31.7949	3.88498		31.8134	3.80217	31.7948	3.84159		31.8131	3.81742	31.7948	3.80761		31.8134	3.83119	31.7949	3.78292		31.8112	3.84357	31.797	3.75964		31.8117	3.85292	31.796	3.74829		31.8169	3.86373	31.7895	3.73193
31.9554	3.75296	31.9387	4.0025		31.9538	3.76001	31.9413	3.96676		31.9561	3.76972	31.9385	3.92833		31.9567	3.78705	31.9382	3.88442		31.9567	3.80267	31.938	3.84101		31.9564	3.81803	31.9381	3.80708		31.9567	3.83182	31.9381	3.78242		31.9545	3.84412	31.9402	3.75917		31.955	3.85358	31.9393	3.74783		31.9602	3.86445	31.9327	3.73154
32.0987	3.7532	32.082	4.00236		32.0971	3.76029	32.0846	3.96646		32.0994	3.7701	32.0818	3.92782		32.1	3.7875	32.0814	3.88383		32.1	3.80324	32.0812	3.84045		32.0997	3.81856	32.0813	3.80667		32.1	3.83258	32.0813	3.78204		32.0978	3.84473	32.0834	3.75863		32.0983	3.8543	32.0825	3.74733		32.1035	3.86507	32.0759	3.73128
32.242	3.75357	32.2252	4.00198		32.2404	3.76067	32.2278	3.96599		32.2427	3.77046	32.225	3.92739		32.2433	3.78805	32.2246	3.88328		32.2433	3.80365	32.2244	3.83995		32.243	3.81914	32.2245	3.80613		32.2433	3.83304	32.2245	3.78158		32.2411	3.84532	32.2267	3.75829		32.2416	3.8549	32.2257	3.74696		32.2469	3.86578	32.2191	3.73101
32.3853	3.75398	32.3684	4.00153		32.3837	3.76093	32.371	3.96557		32.386	3.77074	32.3682	3.92692		32.3866	3.78844	32.3678	3.88278		32.3866	3.80429	32.3677	3.8395		32.3863	3.81966	32.3677	3.80568		32.3866	3.83367	32.3678	3.78127		32.3843	3.84585	32.3699	3.75775		32.3849	3.85554	32.3689	3.7465		32.3902	3.86657	32.3623	3.73061
32.5286	3.75418	32.5116	4.00129		32.527	3.76129	32.5143	3.96512		32.5293	3.77117	32.5114	3.92633		32.5299	3.789	32.511	3.88217		32.5299	3.80471	32.5109	3.83889		32.5296	3.82034	32.5109	3.8053		32.5299	3.83436	32.511	3.78076		32.5276	3.84644	32.5131	3.75725		32.5281	3.85602	32.5121	3.74605		32.5335	3.86714	32.5055	3.73036
32.6719	3.75449	32.6549	4.00102		32.6703	3.76177	32.6575	3.96461		32.6726	3.77149	32.6546	3.92597		32.6732	3.78942	32.6542	3.88154		32.6732	3.80516	32.6541	3.83845		32.6729	3.82096	32.6541	3.80475		32.6732	3.83499	32.6542	3.78032		32.6709	3.84703	32.6564	3.75681		32.6715	3.8568	32.6553	3.74566		32.6768	3.86787	32.6487	3.73006
32.8152	3.75495	32.7981	4.00063		32.8136	3.76212	32.8008	3.96423		32.8159	3.77185	32.7979	3.92543		32.8165	3.78987	32.7975	3.88099		32.8165	3.80558	32.7973	3.83787		32.8162	3.82154	32.7974	3.8043		32.8165	3.83553	32.7974	3.77992		32.8142	3.84753	32.7996	3.75641		32.8147	3.85727	32.7986	3.74512		32.8201	3.86842	32.7919	3.72974
32.9585	3.75514	32.9413	4.0001		32.9569	3.76235	32.944	3.96378		32.9592	3.7723	32.9411	3.92487		32.9598	3.79034	32.9407	3.88055		32.9598	3.8061	32.9406	3.83735		32.9596	3.82205	32.9406	3.80385		32.9598	3.83619	32.9406	3.77943		32.9575	3.84815	32.9428	3.75588		32.958	3.8581	32.9418	3.74471		32.9635	3.8692	32.9351	3.72936
33.1018	3.75539	33.0845	3.99975		33.1002	3.7627	33.0872	3.96341		33.1025	3.7727	33.0843	3.92439		33.1031	3.79086	33.0839	3.87999		33.1031	3.80661	33.0838	3.8369		33.1028	3.82264	33.0838	3.80341		33.1031	3.83682	33.0838	3.77893		33.1008	3.84872	33.0861	3.75543		33.1013	3.85856	33.085	3.74447		33.1068	3.86988	33.0783	3.72915
33.2451	3.75583	33.2277	3.99951		33.2435	3.76311	33.2304	3.96301		33.2458	3.77311	33.2275	3.924		33.2464	3.79132	33.2271	3.87942		33.2464	3.80704	33.227	3.83636		33.2462	3.82329	33.227	3.80299		33.2465	3.83753	33.2271	3.77848		33.2441	3.84921	33.2293	3.75499		33.2446	3.85917	33.2282	3.74394		33.2501	3.87061	33.2215	3.72878
33.3884	3.75606	33.371	3.99909		33.3867	3.7634	33.3737	3.96253		33.3891	3.7734	33.3708	3.92352		33.3897	3.79179	33.3703	3.87892		33.3897	3.80743	33.3702	3.83574		33.3894	3.82374	33.3702	3.80245		33.3897	3.83809	33.3703	3.77798		33.3874	3.84985	33.3725	3.75446		33.3879	3.85991	33.3715	3.74346		33.3934	3.8713	33.3647	3.7284
33.5316	3.75638	33.5142	3.99877		33.53	3.76367	33.5169	3.962		33.5324	3.77376	33.514	3.92304		33.533	3.79224	33.5136	3.87842		33.533	3.80796	33.5134	3.83519		33.5328	3.82435	33.5134	3.80193		33.5331	3.83878	33.5135	3.77749		33.5307	3.85053	33.5158	3.75411		33.5312	3.86057	33.5147	3.74317		33.5367	3.87204	33.5079	3.72808
33.675	3.75681	33.6574	3.99837		33.6733	3.76404	33.6602	3.96156		33.6757	3.77421	33.6572	3.9226		33.6763	3.79268	33.6568	3.87789		33.6763	3.8084	33.6566	3.8348		33.6761	3.82486	33.6567	3.80138		33.6763	3.83935	33.6567	3.7769		33.674	3.85108	33.659	3.7536		33.6745	3.86115	33.6579	3.74274		33.68	3.87278	33.651	3.72785
33.8182	3.75704	33.8006	3.99794		33.8166	3.76441	33.8034	3.96117		33.819	3.7745	33.8004	3.92204		33.8197	3.79316	33.8	3.87744		33.8196	3.80894	33.7999	3.83416		33.8194	3.82553	33.7999	3.80091		33.8197	3.83986	33.7999	3.77647		33.8173	3.8517	33.8022	3.7531		33.8178	3.86174	33.8011	3.74227		33.8234	3.8735	33.7942	3.72741
33.9615	3.75729	33.9438	3.99759		33.9599	3.76472	33.9466	3.96075		33.9623	3.77488	33.9436	3.92157		33.9629	3.79347	33.9432	3.87692		33.9629	3.80932	33.9431	3.83377		33.9627	3.82606	33.9431	3.80043		33.9629	3.84052	33.9432	3.77592		33.9606	3.85222	33.9455	3.75268		33.9611	3.86243	33.9443	3.74193		33.9667	3.87418	33.9374	3.72713
34.1048	3.75755	34.0871	3.99729		34.1032	3.76498	34.0899	3.96024		34.1056	3.7754	34.0868	3.92095		34.1063	3.79399	34.0864	3.87635		34.1062	3.80983	34.0863	3.83322		34.106	3.82666	34.0863	3.80005		34.1063	3.84113	34.0864	3.77548		34.1039	3.85308	34.0887	3.7521		34.1044	3.86299	34.0876	3.74153		34.11	3.87489	34.0806	3.72681
34.2481	3.75791	34.2303	3.99685		34.2465	3.76533	34.2331	3.95987		34.2489	3.77572	34.2301	3.92054		34.2495	3.79447	34.2296	3.87581		34.2495	3.81019	34.2295	3.83268		34.2493	3.82715	34.2295	3.79938		34.2495	3.84168	34.2296	3.77501		34.2472	3.85353	34.2319	3.75178		34.2477	3.86365	34.2308	3.74095		34.2533	3.87562	34.2238	3.72644
34.3914	3.75818	34.3735	3.99645		34.3898	3.7657	34.3763	3.95942		34.3922	3.77609	34.3733	3.91998		34.3928	3.79489	34.3729	3.87523		34.3928	3.81076	34.3728	3.83216		34.3926	3.8277	34.3728	3.79903		34.3929	3.84235	34.3728	3.77453		34.3905	3.85421	34.3752	3.75131		34.391	3.86429	34.374	3.74079		34.3966	3.87615	34.367	3.72612
34.5347	3.75851	34.5167	3.99614		34.5331	3.76603	34.5196	3.95901		34.5355	3.7765	34.5165	3.91963		34.5361	3.79537	34.5161	3.87485		34.5361	3.81113	34.516	3.83165		34.5359	3.82833	34.516	3.79849		34.5361	3.84296	34.516	3.77413		34.5337	3.85483	34.5184	3.75078		34.5343	3.86497	34.5172	3.74029		34.5399	3.87709	34.5102	3.72574
34.678	3.75883	34.66	3.9957		34.6764	3.76632	34.6628	3.95855		34.6788	3.77687	34.6597	3.91901		34.6795	3.7958	34.6593	3.87416		34.6794	3.81162	34.6592	3.83108		34.6792	3.82889	34.6592	3.79797		34.6795	3.84365	34.6593	3.77364		34.677	3.85551	34.6616	3.75041		34.6776	3.86548	34.6604	3.73987		34.6833	3.87768	34.6534	3.72554
34.8213	3.75916	34.8032	3.99526		34.8197	3.76671	34.806	3.9581		34.8221	3.77719	34.8029	3.91849		34.8227	3.79637	34.8025	3.87377		34.8227	3.81201	34.8024	3.83059		34.8225	3.82948	34.8024	3.79746		34.8227	3.84429	34.8025	3.77323		34.8203	3.85606	34.8049	3.75002		34.8209	3.86619	34.8036	3.73949		34.8266	3.87843	34.7966	3.72508
34.9646	3.75952	34.9464	3.99487		34.9629	3.76698	34.9493	3.95764		34.9654	3.77765	34.9462	3.91799		34.966	3.79673	34.9457	3.87331		34.966	3.81253	34.9456	3.83009		34.9658	3.8301	34.9456	3.79697		34.9661	3.84497	34.9457	3.77274		34.9636	3.85674	34.9481	3.74955		34.9642	3.8668	34.9469	3.73908		34.9699	3.8791	34.9398	3.72464
35.1079	3.75979	35.0896	3.99449		35.1062	3.76729	35.0925	3.95725		35.1087	3.77794	35.0894	3.91751		35.1093	3.79733	35.0889	3.87276		35.1093	3.81306	35.0889	3.82962		35.1091	3.83064	35.0888	3.79651		35.1093	3.84551	35.0889	3.77234		35.1069	3.85729	35.0913	3.7491		35.1075	3.86734	35.0901	3.73858		35.1132	3.87985	35.083	3.7243
35.2512	3.76001	35.2328	3.99408		35.2495	3.76761	35.2358	3.95688		35.252	3.77847	35.2326	3.91696		35.2526	3.79777	35.2322	3.87228		35.2526	3.81348	35.2321	3.82906		35.2524	3.83109	35.2321	3.79597		35.2527	3.84601	35.2321	3.77185		35.2502	3.858	35.2346	3.74873		35.2508	3.86804	35.2333	3.73817		35.2565	3.88058	35.2261	3.72398
35.3945	3.76034	35.3761	3.99367		35.3928	3.76797	35.379	3.95647		35.3953	3.77885	35.3758	3.9164		35.3959	3.79815	35.3754	3.87168		35.3959	3.81389	35.3753	3.82873		35.3957	3.83172	35.3753	3.79547		35.396	3.84669	35.3753	3.77134		35.3935	3.85854	35.3778	3.74839		35.3941	3.86868	35.3765	3.7379		35.3999	3.8813	35.3693	3.72374
35.5378	3.76076	35.5193	3.99334		35.5361	3.7683	35.5222	3.95594		35.5386	3.7792	35.519	3.91595		35.5393	3.79864	35.5186	3.87124		35.5392	3.81445	35.5185	3.82814		35.539	3.83217	35.5185	3.79494		35.5393	3.8474	35.5186	3.77073		35.5368	3.85924	35.521	3.74806		35.5374	3.86932	35.5198	3.73751		35.5432	3.88206	35.5125	3.72326
35.6811	3.76104	35.6625	3.99295		35.6794	3.76865	35.6655	3.95551		35.6819	3.77946	35.6622	3.91542		35.6825	3.79911	35.6618	3.87062		35.6825	3.81481	35.6617	3.82769		35.6823	3.83274	35.6617	3.79448		35.6826	3.84798	35.6618	3.77026		35.6801	3.8599	35.6643	3.74747		35.6807	3.86991	35.663	3.73707		35.6865	3.88281	35.6557	3.72296
35.8244	3.7614	35.8057	3.99263		35.8227	3.76886	35.8087	3.95507		35.8252	3.77984	35.8055	3.91484		35.8259	3.79955	35.805	3.8701		35.8258	3.81535	35.8049	3.8273		35.8256	3.83325	35.8049	3.79409		35.8259	3.84856	35.805	3.76979		35.8234	3.8604	35.8075	3.74731		35.824	3.87062	35.8062	3.73659		35.8298	3.8835	35.7989	3.72258
35.9677	3.76163	35.949	3.99231		35.966	3.76938	35.9519	3.95453		35.9685	3.78027	35.9487	3.91446		35.9691	3.80006	35.9483	3.8696		35.9691	3.81573	35.9482	3.8267		35.9689	3.83389	35.9481	3.79343		35.9692	3.84934	35.9482	3.76938		35.9667	3.86109	35.9507	3.74677		35.9673	3.87122	35.9494	3.73619		35.9731	3.88435	35.9421	3.72215
36.111	3.76196	36.0922	3.99191		36.1093	3.76962	36.0952	3.95418		36.1118	3.78074	36.0919	3.91397		36.1125	3.80047	36.0915	3.86906		36.1124	3.81625	36.0914	3.82627		36.1122	3.83434	36.0913	3.79296		36.1125	3.84991	36.0914	3.76888		36.11	3.8618	36.0939	3.74641		36.1106	3.87183	36.0926	3.73579		36.1164	3.88501	36.0853	3.72176
36.2543	3.76225	36.2354	3.99148		36.2525	3.76994	36.2384	3.95365		36.2551	3.78104	36.2351	3.91343		36.2557	3.80087	36.2347	3.86846		36.2557	3.81681	36.2346	3.82574		36.2555	3.83494	36.2346	3.79247		36.2558	3.85046	36.2347	3.76839		36.2533	3.86237	36.2372	3.74608		36.2539	3.87246	36.2358	3.73535		36.2597	3.88574	36.2285	3.72137
36.3976	3.76261	36.3786	3.99112		36.3959	3.77026	36.3816	3.95319		36.3984	3.78145	36.3783	3.91287		36.3991	3.80126	36.3779	3.86801		36.399	3.81713	36.3778	3.82527		36.3988	3.83545	36.3778	3.79207		36.3991	3.85105	36.3779	3.76782		36.3966	3.86295	36.3804	3.74566		36.3972	3.87313	36.3791	3.73495		36.4031	3.88664	36.3717	3.72088
36.5409	3.76294	36.5219	3.99075		36.5391	3.77065	36.5249	3.95276		36.5417	3.78191	36.5215	3.91234		36.5423	3.80185	36.5211	3.86746		36.5423	3.8176	36.5211	3.82478		36.5421	3.83604	36.521	3.79144		36.5424	3.85167	36.5211	3.76732		36.5399	3.8637	36.5236	3.74533		36.5404	3.87382	36.5223	3.73449		36.5464	3.88726	36.5149	3.72061
36.6842	3.76318	36.6651	3.99028		36.6824	3.77086	36.6681	3.95226		36.685	3.78225	36.6648	3.91179		36.6857	3.80221	36.6643	3.86693		36.6856	3.81813	36.6643	3.82432		36.6854	3.83672	36.6642	3.79107		36.6857	3.85217	36.6643	3.76678		36.6832	3.86438	36.6669	3.74489		36.6838	3.87441	36.6655	3.73414		36.6897	3.88801	36.6581	3.72024
36.8275	3.76343	36.8083	3.9898		36.8257	3.77114	36.8113	3.95181		36.8283	3.78267	36.808	3.91133		36.8289	3.80277	36.8075	3.86631		36.8289	3.81861	36.8075	3.82383		36.8287	3.83721	36.8074	3.79047		36.829	3.85285	36.8075	3.7663		36.8265	3.86499	36.8101	3.74467		36.827	3.87513	36.8087	3.73374		36.833	3.88877	36.8013	3.71985
36.9708	3.7639	36.9515	3.98944		36.969	3.77158	36.9546	3.95138		36.9716	3.78301	36.9512	3.9107		36.9723	3.80316	36.9508	3.86578		36.9722	3.81906	36.9507	3.82338		36.972	3.83775	36.9507	3.79006		36.9723	3.8535	36.9508	3.76579		36.9697	3.86563	36.9533	3.74423		36.9703	3.87575	36.952	3.7333		36.9763	3.88967	36.9445	3.71938
37.1141	3.76405	37.0947	3.989		37.1123	3.77197	37.0978	3.95093		37.1149	3.78348	37.0944	3.91024		37.1155	3.80358	37.094	3.86538		37.1155	3.8195	37.0939	3.82283		37.1153	3.83832	37.0939	3.78953		37.1156	3.8541	37.094	3.7653		37.113	3.86635	37.0966	3.74392		37.1136	3.87638	37.0952	3.73296		37.1197	3.89039	37.0877	3.71906
37.2574	3.76438	37.238	3.98865		37.2556	3.77221	37.2411	3.95042		37.2582	3.78392	37.2376	3.90967		37.2588	3.80405	37.2372	3.86483		37.2588	3.82001	37.2371	3.82247		37.2586	3.8389	37.2371	3.78908		37.2589	3.85478	37.2372	3.76469		37.2563	3.86689	37.2398	3.74351		37.2569	3.87719	37.2384	3.73249		37.263	3.89107	37.2309	3.71865
37.4007	3.76473	37.3812	3.9882		37.3989	3.77246	37.3843	3.94998		37.4015	3.78427	37.3809	3.90906		37.4021	3.80448	37.3804	3.86426		37.4021	3.82054	37.3803	3.82189		37.4019	3.83953	37.3803	3.78861		37.4022	3.85534	37.3804	3.76431		37.3996	3.86764	37.383	3.74311		37.4002	3.87783	37.3816	3.73211		37.4063	3.89175	37.374	3.71826
37.544	3.76505	37.5244	3.98775		37.5422	3.77291	37.5275	3.94953		37.5448	3.7846	37.5241	3.90854		37.5454	3.80498	37.5236	3.86372		37.5455	3.82094	37.5236	3.82145		37.5452	3.84005	37.5235	3.78803		37.5455	3.85595	37.5236	3.76392		37.5429	3.86826	37.5263	3.74288		37.5435	3.87846	37.5248	3.7317		37.5496	3.89267	37.5172	3.71779
37.6873	3.76536	37.6676	3.98743		37.6855	3.77319	37.6708	3.94911		37.6881	3.78501	37.6673	3.90799		37.6887	3.80554	37.6669	3.86312		37.6887	3.82144	37.6668	3.82101		37.6885	3.8406	37.6667	3.78766		37.6888	3.85656	37.6669	3.76337		37.6862	3.86889	37.6695	3.74246		37.6868	3.87911	37.6681	3.73128		37.6929	3.89348	37.6604	3.71747
37.8306	3.76568	37.8109	3.98701		37.8287	3.77353	37.814	3.94864		37.8314	3.78544	37.8105	3.90749		37.8321	3.80586	37.8101	3.86257		37.8321	3.82193	37.81	3.82056		37.8318	3.84122	37.8099	3.78711		37.8321	3.8572	37.8101	3.76281		37.8295	3.86966	37.8127	3.74219		37.8301	3.87984	37.8113	3.73088		37.8362	3.89419	37.8036	3.71704
37.9739	3.76596	37.9541	3.98669		37.972	3.77384	37.9572	3.94817		37.9747	3.78583	37.9537	3.90692		37.9753	3.8063	37.9533	3.86209		37.9754	3.82244	37.9532	3.81996		37.9751	3.84184	37.9532	3.78667		37.9754	3.85782	37.9533	3.76239		37.9728	3.87006	37.956	3.74177		37.9734	3.88053	37.9545	3.73042		37.9796	3.89489	37.9468	3.71664
38.1172	3.76625	38.0973	3.9863		38.1153	3.77403	38.1005	3.94782		38.118	3.78623	38.0969	3.90634		38.1186	3.8068	38.0965	3.8616		38.1187	3.82286	38.0964	3.81952		38.1184	3.84236	38.0964	3.78615		38.1187	3.8584	38.0965	3.76188		38.1161	3.87081	38.0992	3.7415		38.1167	3.88124	38.0977	3.72995		38.1229	3.8957	38.09	3.71625
38.2604	3.76659	38.2405	3.98584		38.2586	3.77442	38.2437	3.94728		38.2613	3.78651	38.2402	3.90573		38.2619	3.80719	38.2397	3.86096		38.262	3.82334	38.2397	3.81907		38.2617	3.84291	38.2396	3.78561		38.262	3.8589	38.2397	3.76131		38.2594	3.87155	38.2424	3.74109		38.26	3.88193	38.241	3.72969		38.2662	3.89656	38.2332	3.71591
38.4037	3.76684	38.3838	3.9854		38.4019	3.77482	38.3869	3.9468		38.4046	3.78701	38.3834	3.90528		38.4052	3.80769	38.383	3.86049		38.4053	3.82382	38.3829	3.81857		38.405	3.84368	38.3828	3.78513		38.4053	3.85957	38.383	3.76082		38.4027	3.87212	38.3856	3.74073		38.4033	3.88252	38.3842	3.72925		38.4095	3.89712	38.3764	3.71536
38.547	3.76713	38.527	3.98505		38.5452	3.77513	38.5302	3.9464		38.5479	3.78741	38.5266	3.90477		38.5485	3.80804	38.5262	3.85989		38.5486	3.82428	38.5261	3.81817		38.5483	3.84423	38.526	3.78464		38.5486	3.86021	38.5262	3.76035		38.546	3.87292	38.5289	3.74039		38.5466	3.88322	38.5274	3.7288		38.5528	3.8979	38.5196	3.71512
38.6903	3.76741	38.6702	3.98459		38.6885	3.77548	38.6734	3.94594		38.6912	3.78773	38.6698	3.90421		38.6918	3.80865	38.6694	3.8595		38.6919	3.8247	38.6693	3.81763		38.6917	3.84466	38.6692	3.78422		38.6919	3.86075	38.6694	3.75988		38.6893	3.87345	38.6721	3.74003		38.6899	3.88385	38.6706	3.7285		38.6962	3.89862	38.6628	3.71469
[truncated: 1,143 more rows]

[truncated: 12 more sheets: Figure 4c, Figure 4d, Figure 4e, Figure 4f, Figure 4g, Figure 4h, Figure 5a, Figure 5b, FIgure 5c, Figure 5d, Figure 5e, Figure 5f]
